# Supplementary material for: Novel species of Cladosporium from environmental sources in Spain
Source: MycoKeys. 2021 Jan 5;77:1–25. doi: 10.3897/mycokeys.77.60862 (PMC7803722; doi:10.3897/mycokeys.77.60862)
Supplement: XML Treatment for Cladosporium caprifimosum [file mycokeys.77.60862-treatment1.xml]

<!DOCTYPE tp:taxon-treatment
  PUBLIC "-//TaxonX//DTD Taxonomic Treatment Publishing DTD v0 20100105//EN" "tax-treatment-NSO.dtd">
<tp:taxon-treatment xmlns:tp="http://www.plazi.org/taxpub"><tp:treatment-meta><kwd-group><label>Taxon classification</label><kwd><named-content xmlns:xlink="http://www.w3.org/1999/xlink" content-type="kingdom">Fungi</named-content></kwd></kwd-group><mixed-citation publication-type="journal"><person-group><name><surname>Iturrieta-González</surname><given-names>Isabel</given-names></name><name><surname>García</surname><given-names>Dania</given-names></name><name><surname>Gené</surname><given-names>Josepa</given-names></name></person-group><article-title>Novel species of <italic><tp:taxon-name><tp:taxon-name-part taxon-name-part-type="genus" reg="Cladosporium">Cladosporium</tp:taxon-name-part></tp:taxon-name></italic> from environmental sources in Spain</article-title><source>MycoKeys</source><day>05</day><month>1</month><year>2021</year><volume>77</volume><fpage>1</fpage><lpage>25</lpage><pub-id pub-id-type="doi">10.3897/mycokeys.77.60862</pub-id></mixed-citation></tp:treatment-meta><tp:nomenclature><tp:taxon-name><object-id xmlns:xlink="http://www.w3.org/1999/xlink" content-type="arpha" xlink:type="simple">F169FB60-1BAE-50F8-BC05-A0BC0DBCB16A</object-id>
            <tp:taxon-name-part taxon-name-part-type="genus" reg="Cladosporium">Cladosporium</tp:taxon-name-part>
            <tp:taxon-name-part taxon-name-part-type="species" reg="caprifimosum">caprifimosum</tp:taxon-name-part>
            <object-id xmlns:xlink="http://www.w3.org/1999/xlink" content-type="mycobank" xlink:type="simple">836074</object-id>
          </tp:taxon-name><tp:taxon-authority>Iturrieta-González, Dania García, Gené</tp:taxon-authority><tp:taxon-status xmlns:xlink="http://www.w3.org/1999/xlink" xlink:type="simple">sp. nov.</tp:taxon-status><xref ref-type="fig" rid="F4">Fig. 3</xref></tp:nomenclature><tp:treatment-sec sec-type="etymology" id="SECID0ELEBG"><title>Etymology.</title><p>The name refers to goat dung, the substrate where the species was isolated (capra = goat and fimus = dung, with the adjectival Latin suffix -osus, indicating abundance or full or marked development).</p></tp:treatment-sec><tp:treatment-sec sec-type="material" id="SECID0EQEBG"><title>Type.</title><p>Spain, Catalonia, Tarragona province, La Fatarella, from goat dung, Mar. 2017, <italic>I. Iturrieta-González, M. Guevara-Suarez &amp; J. Guarro</italic> (holotype <named-content xmlns:xlink="http://www.w3.org/1999/xlink" content-type="dwc:institutional_code" xlink:type="simple">CBS</named-content> H-24469; cultures ex-type <abbrev xmlns:xlink="http://www.w3.org/1999/xlink" content-type="institution" xlink:title="Universitat Rovira i Virgili" id="ABBRID0E4EBG" xlink:type="simple">FMR</abbrev> 16532, <named-content xmlns:xlink="http://www.w3.org/1999/xlink" content-type="dwc:institutional_code" xlink:type="simple">CBS</named-content> 146918).</p></tp:treatment-sec><tp:treatment-sec sec-type="description" id="SECID0EHFBG"><title>Description.</title><p><italic>Mycelium</italic> in vitro superficial and immersed, composed of septate, branched, subhyaline, smooth to verruculose hyphae, 1–2 μm wide. <italic>Conidiophores</italic> dimorphic, micronematous or macronematous, arising from lateral or terminal hyphae, erect to slightly flexuous, non-nodulose, septate, branched or unbranched, 8–137 μm long, 2–4 μm wide, pale brown, slightly verrucose. <italic>Conidiogenous cells</italic> integrated, terminal, cylindrical, sometimes geniculate at the apex, 22–44 × 3–4 μm, bearing up to four conidiogenous loci, darkened and refractive. <italic>Ramoconidia</italic> aseptate, almost cylindrical, 10–24 × 2–4 μm [av. (± SD) 15.8 (± 3.4) × 3.1 (± 0.45)], olive to pale brown, smooth. <italic>Conidia</italic> forming branched chains, with up to five conidia in the terminal unbranched part, aseptate, olive to pale brown, smooth; <italic>small terminal conidia</italic> ellipsoidal to obovoid, 3–7 × 2–3.5 μm [av. (± SD) 5.7 (± 0.83) × 2.4 (± 0.43)]; <italic>intercalary conidia</italic> ellipsoidal to somewhat fusiform, 6–11.5 × 2–3 μm [av. (± SD) 7.8 (± 1.06) × 2.6 (± 0.39)]; <italic>secondary ramoconidia</italic> ellipsoidal to almost cylindrical, 9–14 × 2.5–3.5 μm [av. (± SD) 11.3 (± 1.6) × 2.9 (± 0.26)].</p></tp:treatment-sec><tp:treatment-sec sec-type="description" id="SECID0ECGBG"><title>Culture characteristics</title><p>(14 d at 25 °C). Colonies on <abbrev xmlns:xlink="http://www.w3.org/1999/xlink" xlink:title="oatmeal agar" id="ABBRID0EIGBG" xlink:type="simple">OA</abbrev> reaching 24–25 mm diam., dark green (30F8), flat, slightly dusty, aerial mycelium scarce, margin regular; reverse dark green (30F8) to black. On <abbrev xmlns:xlink="http://www.w3.org/1999/xlink" xlink:title="potato dextrose agar" id="ABBRID0EMGBG" xlink:type="simple">PDA</abbrev> attaining 34–35 mm diam., olive (3E6/3F4), slightly umbonate, radially folded, velvety, aerial mycelium scarce, margin slightly lobate; reverse dark green (30F8) to olive (3E4). On <abbrev xmlns:xlink="http://www.w3.org/1999/xlink" xlink:title="synthetic nutrient-poor agar" id="ABBRID0EQGBG" xlink:type="simple">SNA</abbrev> reaching 25–26 mm diam., olive (3E8), flat, dusty, aerial mycelium scarce, margin regular; reverse dark green (30F8) to black.</p></tp:treatment-sec><tp:treatment-sec sec-type="Cardinal temperature for growth" id="SECID0EUGBG"><title>Cardinal temperature for growth.</title><p>Optimum 20 °C, maximum 30 °C, minimum 5 °C.</p></tp:treatment-sec><tp:treatment-sec sec-type="distribution" id="SECID0EZGBG"><title>Distribution.</title><p>Spain.</p></tp:treatment-sec><tp:treatment-sec sec-type="notes" id="SECID0E5GBG"><title>Notes.</title><p>Although <italic><tp:taxon-name><tp:taxon-name-part taxon-name-part-type="genus" reg="Cladosporium">C.</tp:taxon-name-part> <tp:taxon-name-part taxon-name-part-type="species" reg="caprifimosum">caprifimosum</tp:taxon-name-part></tp:taxon-name></italic> clearly belongs to the <italic><tp:taxon-name><tp:taxon-name-part taxon-name-part-type="genus" reg="Cladosporium">C.</tp:taxon-name-part> <tp:taxon-name-part taxon-name-part-type="species" reg="cladosporioides">cladosporioides</tp:taxon-name-part></tp:taxon-name></italic> species complex, our multi-locus analysis did not reveal any phylogenetic relationship with other species in the complex. It is represented by a single branch placed distance from other <italic><tp:taxon-name><tp:taxon-name-part taxon-name-part-type="genus" reg="Cladosporium">Cladosporium</tp:taxon-name-part></tp:taxon-name></italic> species (Fig. <xref ref-type="fig" rid="F1">1</xref>). <italic><tp:taxon-name><tp:taxon-name-part taxon-name-part-type="genus" reg="Cladosporium">Cladosporium</tp:taxon-name-part> <tp:taxon-name-part taxon-name-part-type="species" reg="caprifimosum">caprifimosum</tp:taxon-name-part></tp:taxon-name></italic> differs from the other novel species proposed here mainly by its aseptate and smooth conidia.</p><fig id="F4" position="float" orientation="portrait"><object-id xmlns:xlink="http://www.w3.org/1999/xlink" content-type="doi" xlink:type="simple">10.3897/mycokeys.77.60862.figure3</object-id><object-id xmlns:xlink="http://www.w3.org/1999/xlink" content-type="arpha" xlink:type="simple">0BA4A56C-38AB-55E7-B2F0-01BCDB5166AF</object-id><label>Figure 3.</label><caption><p><italic><tp:taxon-name><tp:taxon-name-part taxon-name-part-type="genus" reg="Cladosporium">Cladosporium</tp:taxon-name-part> <tp:taxon-name-part taxon-name-part-type="species" reg="caprifimosum">caprifimosum</tp:taxon-name-part></tp:taxon-name></italic> (ex-type <abbrev xmlns:xlink="http://www.w3.org/1999/xlink" content-type="institution" xlink:title="Universitat Rovira i Virgili" id="ABBRID0EDJBG" xlink:type="simple">FMR</abbrev> 16532) <bold>a–c</bold> colonies on <abbrev xmlns:xlink="http://www.w3.org/1999/xlink" xlink:title="potato dextrose agar" id="ABBRID0EKJBG" xlink:type="simple">PDA</abbrev>, <abbrev xmlns:xlink="http://www.w3.org/1999/xlink" xlink:title="oatmeal agar" id="ABBRID0EOJBG" xlink:type="simple">OA</abbrev> and <abbrev xmlns:xlink="http://www.w3.org/1999/xlink" xlink:title="synthetic nutrient-poor agar" id="ABBRID0ESJBG" xlink:type="simple">SNA</abbrev> after 14 days at 25 °C <bold>d–e</bold> conidiophores <bold>f</bold> ramoconidia and conidia. Scale bars: 10 mm (<bold>a–c</bold>); 10 μm (<bold>d–f</bold>).</p></caption><graphic xmlns:xlink="http://www.w3.org/1999/xlink" xlink:href="mycokeys-77-001-g004.jpg" position="float" orientation="portrait" xlink:type="simple" id="oo_494238.jpg"><uri content-type="original_file" xlink:type="simple">https://binary.pensoft.net/fig/494238</uri></graphic></fig></tp:treatment-sec><tp:treatment-sec><!--Section generated to contain objects referenced in tp:taxon-treatment.--><fig id="F1" position="float" orientation="portrait"><object-id xmlns:xlink="http://www.w3.org/1999/xlink" content-type="doi" xlink:type="simple">10.3897/mycokeys.77.60862.figure1</object-id><object-id xmlns:xlink="http://www.w3.org/1999/xlink" content-type="arpha" xlink:type="simple">2B566055-2728-5DF3-8EF7-B6A1C3AD9613</object-id><label>Figure 1.</label><caption><p>Maximum likelihood (<abbrev xmlns:xlink="http://www.w3.org/1999/xlink" xlink:title="Maximum Likelihood" id="ABBRID0EEAAG" xlink:type="simple">ML</abbrev>) tree obtained from the combined analysis of <abbrev xmlns:xlink="http://www.w3.org/1999/xlink" xlink:title="internal transcribed spacer" id="ABBRID0EIAAG" xlink:type="simple">ITS</abbrev>, <italic><abbrev xmlns:xlink="http://www.w3.org/1999/xlink" xlink:title="translation elongation factor 1-α" id="ABBRID0ENAAG" xlink:type="simple">tef1</abbrev></italic> and <italic><abbrev xmlns:xlink="http://www.w3.org/1999/xlink" xlink:title="actin" id="ABBRID0ESAAG" xlink:type="simple">act</abbrev></italic> sequences of 101 strains from the <italic><tp:taxon-name><tp:taxon-name-part taxon-name-part-type="genus" reg="Cladosporium">C.</tp:taxon-name-part> <tp:taxon-name-part taxon-name-part-type="species" reg="cladosporioides">cladosporioides</tp:taxon-name-part></tp:taxon-name></italic> complex. The tree is rooted with <italic><tp:taxon-name><tp:taxon-name-part taxon-name-part-type="genus" reg="Cladosporium">C.</tp:taxon-name-part> <tp:taxon-name-part taxon-name-part-type="species" reg="sphaerospermum">sphaerospermum</tp:taxon-name-part></tp:taxon-name></italic><named-content xmlns:xlink="http://www.w3.org/1999/xlink" content-type="dwc:institutional_code" xlink:type="simple">CBS</named-content> 193.54 and <italic><tp:taxon-name><tp:taxon-name-part taxon-name-part-type="genus" reg="Cladosporium">C.</tp:taxon-name-part> <tp:taxon-name-part taxon-name-part-type="species" reg="longissimum">longissimum</tp:taxon-name-part></tp:taxon-name></italic><named-content xmlns:xlink="http://www.w3.org/1999/xlink" content-type="dwc:institutional_code" xlink:type="simple">CBS</named-content> 300.96. Numbers on the branches represent <abbrev xmlns:xlink="http://www.w3.org/1999/xlink" xlink:title="Maximum Likelihood" id="ABBRID0EBCAG" xlink:type="simple">ML</abbrev> bootstrap support values (<abbrev xmlns:xlink="http://www.w3.org/1999/xlink" xlink:title="Maximum Likelihood bootstrap support" xlink:type="simple">MLBS</abbrev>) ≥70%, followed by Maximum Parsimony bootstrap support values (<abbrev xmlns:xlink="http://www.w3.org/1999/xlink" xlink:title="Maximum parsimony bootstrap support" id="ABBRID0EFCAG" xlink:type="simple">PBS</abbrev>) ≥70% and Bayesian posterior probabilities (<abbrev xmlns:xlink="http://www.w3.org/1999/xlink" xlink:title="posterior probability" id="ABBRID0EJCAG" xlink:type="simple">PP</abbrev>) ≥0.95, lower values are indicate as “-“. Bold branches indicate <abbrev xmlns:xlink="http://www.w3.org/1999/xlink" xlink:title="Maximum Likelihood bootstrap support" xlink:type="simple">MLBS</abbrev>/<abbrev xmlns:xlink="http://www.w3.org/1999/xlink" xlink:title="Maximum parsimony bootstrap support" id="ABBRID0ENCAG" xlink:type="simple">PBS</abbrev>/<abbrev xmlns:xlink="http://www.w3.org/1999/xlink" xlink:title="posterior probability" id="ABBRID0ERCAG" xlink:type="simple">PP</abbrev> of 100/100/1. Names of species newly described are indicated in bold. Branch lengths are proportional to distance. <sup>T</sup> Ex-type strain. <sup>ET</sup> Ex-epitype strain.</p></caption><graphic xmlns:xlink="http://www.w3.org/1999/xlink" xlink:href="mycokeys-77-001-g001.jpg" position="float" orientation="portrait" xlink:type="simple" id="oo_494235.jpg"><uri content-type="original_file" xlink:type="simple">https://binary.pensoft.net/fig/494235</uri></graphic></fig></tp:treatment-sec></tp:taxon-treatment>
