# Supplementary material for: Novel species of Cladosporium from environmental sources in Spain
Source: MycoKeys. 2021 Jan 5;77:1–25. doi: 10.3897/mycokeys.77.60862 (PMC7803722; doi:10.3897/mycokeys.77.60862)
Supplement: XML Treatment for Cladosporium coprophilum [file mycokeys.77.60862-treatment2.xml]

<!DOCTYPE tp:taxon-treatment
  PUBLIC "-//TaxonX//DTD Taxonomic Treatment Publishing DTD v0 20100105//EN" "tax-treatment-NSO.dtd">
<tp:taxon-treatment xmlns:tp="http://www.plazi.org/taxpub"><tp:treatment-meta><kwd-group><label>Taxon classification</label><kwd><named-content xmlns:xlink="http://www.w3.org/1999/xlink" content-type="kingdom">Fungi</named-content></kwd></kwd-group><mixed-citation publication-type="journal"><person-group><name><surname>Iturrieta-González</surname><given-names>Isabel</given-names></name><name><surname>García</surname><given-names>Dania</given-names></name><name><surname>Gené</surname><given-names>Josepa</given-names></name></person-group><article-title>Novel species of <italic><tp:taxon-name><tp:taxon-name-part taxon-name-part-type="genus" reg="Cladosporium">Cladosporium</tp:taxon-name-part></tp:taxon-name></italic> from environmental sources in Spain</article-title><source>MycoKeys</source><day>05</day><month>1</month><year>2021</year><volume>77</volume><fpage>1</fpage><lpage>25</lpage><pub-id pub-id-type="doi">10.3897/mycokeys.77.60862</pub-id></mixed-citation></tp:treatment-meta><tp:nomenclature><tp:taxon-name><object-id xmlns:xlink="http://www.w3.org/1999/xlink" content-type="arpha" xlink:type="simple">2450FD97-632B-5CF8-B421-283EC5582623</object-id>
            <tp:taxon-name-part taxon-name-part-type="genus" reg="Cladosporium">Cladosporium</tp:taxon-name-part>
            <tp:taxon-name-part taxon-name-part-type="species" reg="coprophilum">coprophilum</tp:taxon-name-part>
            <object-id xmlns:xlink="http://www.w3.org/1999/xlink" content-type="mycobank" xlink:type="simple">836075</object-id>
          </tp:taxon-name><tp:taxon-authority>Iturrieta-González, Dania García, Gené</tp:taxon-authority><tp:taxon-status xmlns:xlink="http://www.w3.org/1999/xlink" xlink:type="simple">sp. nov.</tp:taxon-status><xref ref-type="fig" rid="F5">Fig. 4</xref></tp:nomenclature><tp:treatment-sec sec-type="etymology" id="SECID0EQLBG"><title>Etymology.</title><p>Name refers to the substrate where the species was isolated, unidentified herbivore dung (ancient Greek, kópros = dung + phílos = loving).</p></tp:treatment-sec><tp:treatment-sec sec-type="material" id="SECID0EVLBG"><title>Type.</title><p>Spain, Extremadura, Badajoz province, Granja de Torrehermosa, unidentified herbivore dung, Jan. 2017, <italic>J. Cano</italic> (holotype <named-content xmlns:xlink="http://www.w3.org/1999/xlink" content-type="dwc:institutional_code" xlink:type="simple">CBS</named-content> H-24470; cultures ex-type <abbrev xmlns:xlink="http://www.w3.org/1999/xlink" content-type="institution" xlink:title="Universitat Rovira i Virgili" id="ABBRID0ECMBG" xlink:type="simple">FMR</abbrev> 16164, <named-content xmlns:xlink="http://www.w3.org/1999/xlink" content-type="dwc:institutional_code" xlink:type="simple">CBS</named-content> 144919).</p></tp:treatment-sec><tp:treatment-sec sec-type="description" id="SECID0EMMBG"><title>Description.</title><p><italic>Mycelium</italic> in vitro superficial and immersed, composed of septate, branched, pale brown, smooth hyphae, 3–5 μm wide. <italic>Conidiophores</italic> macronematous, arising laterally or terminally from hyphae, erect to slightly flexuous, non-nodulose, septate, unbranched, up to 124 μm long, 3–4 μm wide, pale brown, smooth. <italic>Conidiogenous cells</italic> integrated, terminal, rarely intercalary, cylindrical, (7–)14–33 × (2–)3–4 μm, bearing up to 3 conidiogenous loci, slightly darkened and refractive. <italic>Ramoconidia</italic> 0(–1)-septate, subcylindrical to cylindrical, 9–19 × 3–5 μm [av. (± SD) 12.3 (± 2.8) × 3.9 (± 0.54)], pale brown, smooth. <italic>Conidia</italic> forming branched chains, with up to five conidia in the terminal unbranched part, aseptate, pale brown, smooth to verruculose; <italic>small terminal conidia</italic> ellipsoidal to slightly obovoid, 4.5–7 × 2.5–4 μm [av. (± SD) 6 (± 0.64) × 3.1 (± 0.31)]; <italic>intercalary conidia</italic> ellipsoidal, 6–10.5 × 2.5–4 μm [av. (± SD) 7.7 (± 1.32) × 3.3 (± 0.37)]; <italic>secondary ramoconidia</italic> subcylindrical to cylindrical, 7–12.5 μm long × 3–5 μm [av. (± SD) 9.6 (± 1.7) × 4.2 (± 0.51)].</p></tp:treatment-sec><tp:treatment-sec sec-type="description" id="SECID0EHNBG"><title>Culture characteristics</title><p>(14 d at 25 °C). Colonies on <abbrev xmlns:xlink="http://www.w3.org/1999/xlink" xlink:title="oatmeal agar" id="ABBRID0ENNBG" xlink:type="simple">OA</abbrev> reaching 21–22 mm diam., olive (2F6) to black, dark green margin (30F4), flat, slightly dusty at the center, aerial mycelium scarce, margin regular; reverse dark green (30F8) to black. On <abbrev xmlns:xlink="http://www.w3.org/1999/xlink" xlink:title="potato dextrose agar" id="ABBRID0ERNBG" xlink:type="simple">PDA</abbrev> attaining 36–37 mm diam., olive (2F6/2E3), greenish gray margin, slightly depressed and irregularly folded at the center, velvety, aerial mycelium scarce, margin regular; reverse dark green (30F8/27F3). On <abbrev xmlns:xlink="http://www.w3.org/1999/xlink" xlink:title="synthetic nutrient-poor agar" id="ABBRID0EVNBG" xlink:type="simple">SNA</abbrev> reaching 27–28 mm diam., olive (3F6/2F8), flat, slightly dusty, aerial mycelium scarce, margin regular; reverse dark green (30F8) to black.</p></tp:treatment-sec><tp:treatment-sec sec-type="Cardinal temperature for growth" id="SECID0EZNBG"><title>Cardinal temperature for growth.</title><p>Optimum 20 °C, maximum 25 °C, minimum 5 °C.</p></tp:treatment-sec><tp:treatment-sec sec-type="distribution" id="SECID0E5NBG"><title>Distribution.</title><p>Spain.</p></tp:treatment-sec><tp:treatment-sec sec-type="Additional specimen examined" id="SECID0EDOBG"><title>Additional specimen examined.</title><p>Spain, Extremadura, Badajoz province, Granja de Torrehermosa, unidentified herbivore dung, Mar. 2017, <italic>J. Cano</italic> (<abbrev xmlns:xlink="http://www.w3.org/1999/xlink" content-type="institution" xlink:title="Universitat Rovira i Virgili" id="ABBRID0ELOBG" xlink:type="simple">FMR</abbrev> 16101).</p></tp:treatment-sec><tp:treatment-sec sec-type="notes" id="SECID0EQOBG"><title>Notes.</title><p>Based on the multi-locus analysis (Fig. <xref ref-type="fig" rid="F1">1</xref>), <italic><tp:taxon-name><tp:taxon-name-part taxon-name-part-type="genus" reg="Cladosporium">C.</tp:taxon-name-part> <tp:taxon-name-part taxon-name-part-type="species" reg="coprophilum">coprophilum</tp:taxon-name-part></tp:taxon-name></italic> is allocated to a terminal low-supported clade together with <italic><tp:taxon-name><tp:taxon-name-part taxon-name-part-type="genus" reg="Cladosporium">C.</tp:taxon-name-part> <tp:taxon-name-part taxon-name-part-type="species" reg="chasmanthicola">chasmanthicola</tp:taxon-name-part></tp:taxon-name></italic> and <italic><tp:taxon-name><tp:taxon-name-part taxon-name-part-type="genus" reg="Cladosporium">C.</tp:taxon-name-part> <tp:taxon-name-part taxon-name-part-type="species" reg="sinuatum">sinuatum</tp:taxon-name-part></tp:taxon-name></italic>, species recently described from leaf spots of <italic><tp:taxon-name><tp:taxon-name-part taxon-name-part-type="genus" reg="Chasmanthe">Chasmanthe</tp:taxon-name-part> <tp:taxon-name-part taxon-name-part-type="species" reg="aethiopica">aethiopica</tp:taxon-name-part></tp:taxon-name></italic> in South Africa (<xref ref-type="bibr" rid="B33">Marin-Felix et al. 2017</xref>) and Alpine soil in China (<xref ref-type="bibr" rid="B32">Ma et al. 2017</xref>), respectively. The new species is distinguished from <italic><tp:taxon-name><tp:taxon-name-part taxon-name-part-type="genus" reg="Cladosporium">C.</tp:taxon-name-part> <tp:taxon-name-part taxon-name-part-type="species" reg="chasmanthicola">chasmanthicola</tp:taxon-name-part></tp:taxon-name></italic> by the production of smooth hyphae (smooth to distinctly verrucose or irregularly rough-walled in <italic><tp:taxon-name><tp:taxon-name-part taxon-name-part-type="genus" reg="Cladosporium">C.</tp:taxon-name-part> <tp:taxon-name-part taxon-name-part-type="species" reg="chasmanthicola">chasmanthicola</tp:taxon-name-part></tp:taxon-name></italic>), longer conidiogenous cells (up to 33 vs up to 24 μm), shorter ramoconidia (9–19 vs 15–33 μm) with fewer septa [(0(–1) vs 0–1(–3)-septate], and longer terminal conidia (4.5–7 vs 2.5–4.5 μm) (<xref ref-type="bibr" rid="B33">Marin-Felix et al. 2017</xref>). <italic><tp:taxon-name><tp:taxon-name-part taxon-name-part-type="genus" reg="Cladosporium">Cladosporium</tp:taxon-name-part> <tp:taxon-name-part taxon-name-part-type="species" reg="coprophilum">coprophilum</tp:taxon-name-part></tp:taxon-name></italic> differs from <italic><tp:taxon-name><tp:taxon-name-part taxon-name-part-type="genus" reg="Cladosporium">C.</tp:taxon-name-part> <tp:taxon-name-part taxon-name-part-type="species" reg="sinuatum">sinuatum</tp:taxon-name-part></tp:taxon-name></italic> by the production of aseptate intercalary conidia (0–1-septate in <italic><tp:taxon-name><tp:taxon-name-part taxon-name-part-type="genus" reg="Cladosporium">C.</tp:taxon-name-part> <tp:taxon-name-part taxon-name-part-type="species" reg="sinuatum">sinuatum</tp:taxon-name-part></tp:taxon-name></italic>). In addition, <italic><tp:taxon-name><tp:taxon-name-part taxon-name-part-type="genus" reg="Cladosporium">C.</tp:taxon-name-part> <tp:taxon-name-part taxon-name-part-type="species" reg="sinuatum">sinuatum</tp:taxon-name-part></tp:taxon-name></italic> is characterized by distinctive geniculate-sinuous conidiophores and a rather fast growth on <abbrev xmlns:xlink="http://www.w3.org/1999/xlink" xlink:title="oatmeal agar" id="ABBRID0EUSBG" xlink:type="simple">OA</abbrev> (40–45 mm vs 21–22 mm in <italic><tp:taxon-name><tp:taxon-name-part taxon-name-part-type="genus" reg="Cladosporium">C.</tp:taxon-name-part> <tp:taxon-name-part taxon-name-part-type="species" reg="coprophilum">coprophilum</tp:taxon-name-part></tp:taxon-name></italic> after 14 d at 25 °C) (<xref ref-type="bibr" rid="B32">Ma et al. 2017</xref>).</p><fig id="F5" position="float" orientation="portrait"><object-id xmlns:xlink="http://www.w3.org/1999/xlink" content-type="doi" xlink:type="simple">10.3897/mycokeys.77.60862.figure4</object-id><object-id xmlns:xlink="http://www.w3.org/1999/xlink" content-type="arpha" xlink:type="simple">FC45C97A-1AE0-5E96-AAA2-D556E2CDE185</object-id><label>Figure 4.</label><caption><p><italic><tp:taxon-name><tp:taxon-name-part taxon-name-part-type="genus" reg="Cladosporium">Cladosporium</tp:taxon-name-part> <tp:taxon-name-part taxon-name-part-type="species" reg="coprophilum">coprophilum</tp:taxon-name-part></tp:taxon-name></italic> (ex-type <abbrev xmlns:xlink="http://www.w3.org/1999/xlink" content-type="institution" xlink:title="Universitat Rovira i Virgili" id="ABBRID0E1TBG" xlink:type="simple">FMR</abbrev> 16164) <bold>a–c</bold> colonies on <abbrev xmlns:xlink="http://www.w3.org/1999/xlink" xlink:title="potato dextrose agar" id="ABBRID0EBUBG" xlink:type="simple">PDA</abbrev>, <abbrev xmlns:xlink="http://www.w3.org/1999/xlink" xlink:title="oatmeal agar" id="ABBRID0EFUBG" xlink:type="simple">OA</abbrev> and <abbrev xmlns:xlink="http://www.w3.org/1999/xlink" xlink:title="synthetic nutrient-poor agar" id="ABBRID0EJUBG" xlink:type="simple">SNA</abbrev> after 14 days at 25 °C <bold>d–e</bold> conidiophores <bold>f</bold> conidia. Scale bars: 10 mm (<bold>a–c</bold>); 10 μm (<bold>d–f</bold>).</p></caption><graphic xmlns:xlink="http://www.w3.org/1999/xlink" xlink:href="mycokeys-77-001-g005.jpg" position="float" orientation="portrait" xlink:type="simple" id="oo_494239.jpg"><uri content-type="original_file" xlink:type="simple">https://binary.pensoft.net/fig/494239</uri></graphic></fig></tp:treatment-sec><tp:treatment-sec><!--Section generated to contain objects referenced in tp:taxon-treatment.--><fig id="F1" position="float" orientation="portrait"><object-id xmlns:xlink="http://www.w3.org/1999/xlink" content-type="doi" xlink:type="simple">10.3897/mycokeys.77.60862.figure1</object-id><object-id xmlns:xlink="http://www.w3.org/1999/xlink" content-type="arpha" xlink:type="simple">2B566055-2728-5DF3-8EF7-B6A1C3AD9613</object-id><label>Figure 1.</label><caption><p>Maximum likelihood (<abbrev xmlns:xlink="http://www.w3.org/1999/xlink" xlink:title="Maximum Likelihood" id="ABBRID0EEAAG" xlink:type="simple">ML</abbrev>) tree obtained from the combined analysis of <abbrev xmlns:xlink="http://www.w3.org/1999/xlink" xlink:title="internal transcribed spacer" id="ABBRID0EIAAG" xlink:type="simple">ITS</abbrev>, <italic><abbrev xmlns:xlink="http://www.w3.org/1999/xlink" xlink:title="translation elongation factor 1-α" id="ABBRID0ENAAG" xlink:type="simple">tef1</abbrev></italic> and <italic><abbrev xmlns:xlink="http://www.w3.org/1999/xlink" xlink:title="actin" id="ABBRID0ESAAG" xlink:type="simple">act</abbrev></italic> sequences of 101 strains from the <italic><tp:taxon-name><tp:taxon-name-part taxon-name-part-type="genus" reg="Cladosporium">C.</tp:taxon-name-part> <tp:taxon-name-part taxon-name-part-type="species" reg="cladosporioides">cladosporioides</tp:taxon-name-part></tp:taxon-name></italic> complex. The tree is rooted with <italic><tp:taxon-name><tp:taxon-name-part taxon-name-part-type="genus" reg="Cladosporium">C.</tp:taxon-name-part> <tp:taxon-name-part taxon-name-part-type="species" reg="sphaerospermum">sphaerospermum</tp:taxon-name-part></tp:taxon-name></italic><named-content xmlns:xlink="http://www.w3.org/1999/xlink" content-type="dwc:institutional_code" xlink:type="simple">CBS</named-content> 193.54 and <italic><tp:taxon-name><tp:taxon-name-part taxon-name-part-type="genus" reg="Cladosporium">C.</tp:taxon-name-part> <tp:taxon-name-part taxon-name-part-type="species" reg="longissimum">longissimum</tp:taxon-name-part></tp:taxon-name></italic><named-content xmlns:xlink="http://www.w3.org/1999/xlink" content-type="dwc:institutional_code" xlink:type="simple">CBS</named-content> 300.96. Numbers on the branches represent <abbrev xmlns:xlink="http://www.w3.org/1999/xlink" xlink:title="Maximum Likelihood" id="ABBRID0EBCAG" xlink:type="simple">ML</abbrev> bootstrap support values (<abbrev xmlns:xlink="http://www.w3.org/1999/xlink" xlink:title="Maximum Likelihood bootstrap support" xlink:type="simple">MLBS</abbrev>) ≥70%, followed by Maximum Parsimony bootstrap support values (<abbrev xmlns:xlink="http://www.w3.org/1999/xlink" xlink:title="Maximum parsimony bootstrap support" id="ABBRID0EFCAG" xlink:type="simple">PBS</abbrev>) ≥70% and Bayesian posterior probabilities (<abbrev xmlns:xlink="http://www.w3.org/1999/xlink" xlink:title="posterior probability" id="ABBRID0EJCAG" xlink:type="simple">PP</abbrev>) ≥0.95, lower values are indicate as “-“. Bold branches indicate <abbrev xmlns:xlink="http://www.w3.org/1999/xlink" xlink:title="Maximum Likelihood bootstrap support" xlink:type="simple">MLBS</abbrev>/<abbrev xmlns:xlink="http://www.w3.org/1999/xlink" xlink:title="Maximum parsimony bootstrap support" id="ABBRID0ENCAG" xlink:type="simple">PBS</abbrev>/<abbrev xmlns:xlink="http://www.w3.org/1999/xlink" xlink:title="posterior probability" id="ABBRID0ERCAG" xlink:type="simple">PP</abbrev> of 100/100/1. Names of species newly described are indicated in bold. Branch lengths are proportional to distance. <sup>T</sup> Ex-type strain. <sup>ET</sup> Ex-epitype strain.</p></caption><graphic xmlns:xlink="http://www.w3.org/1999/xlink" xlink:href="mycokeys-77-001-g001.jpg" position="float" orientation="portrait" xlink:type="simple" id="oo_494235.jpg"><uri content-type="original_file" xlink:type="simple">https://binary.pensoft.net/fig/494235</uri></graphic></fig></tp:treatment-sec><ref-list><ref id="B33"><mixed-citation xmlns:xlink="http://www.w3.org/1999/xlink" xlink:type="simple"><person-group><name name-style="western"><surname>Marin-Felix</surname><given-names>Y</given-names></name><name name-style="western"><surname>Groenewald</surname><given-names>JZ</given-names></name><name name-style="western"><surname>Cai</surname><given-names>L</given-names></name><name name-style="western"><surname>Chen</surname><given-names>Q</given-names></name><name name-style="western"><surname>Marincowitz</surname><given-names>S</given-names></name><name name-style="western"><surname>Chen</surname><given-names>Q</given-names></name><name name-style="western"><surname>Marincowitz</surname><given-names>S</given-names></name><name name-style="western"><surname>Barnes</surname><given-names>I</given-names></name><name name-style="western"><surname>Bensch</surname><given-names>K</given-names></name><name name-style="western"><surname>Braun</surname><given-names>U</given-names></name><name name-style="western"><surname>Camporesi</surname><given-names>E</given-names></name><name name-style="western"><surname>Damm</surname><given-names>U</given-names></name><name name-style="western"><surname>de Beer</surname><given-names>ZW</given-names></name><name name-style="western"><surname>Dissanayake</surname><given-names>A</given-names></name><name name-style="western"><surname>Edwards</surname><given-names>J</given-names></name><name name-style="western"><surname>Giraldo</surname><given-names>A</given-names></name><name name-style="western"><surname>Hernández-Restrepo</surname><given-names>M</given-names></name><name name-style="western"><surname>Hyde</surname><given-names>KD</given-names></name><name name-style="western"><surname>Jayawardena</surname><given-names>RS</given-names></name><name name-style="western"><surname>Lombard</surname><given-names>L</given-names></name><name name-style="western"><surname>Crous</surname><given-names>PW</given-names></name></person-group> (<year>2017</year>) <article-title>Genera of phytopathogenic fungi: GOPHY 1.</article-title><source>Studies in Mycology</source><volume>86</volume>: <fpage>99</fpage>–<lpage>216</lpage>. <ext-link xlink:type="simple" ext-link-type="doi" xlink:href="10.1016/j.simyco.2017.04.002">https://doi.org/10.1016/j.simyco.2017.04.002</ext-link></mixed-citation></ref><ref id="B32"><mixed-citation xmlns:xlink="http://www.w3.org/1999/xlink" xlink:type="simple"><person-group><name name-style="western"><surname>Ma</surname><given-names>R</given-names></name><name name-style="western"><surname>Chen</surname><given-names>Q</given-names></name><name name-style="western"><surname>Fan</surname><given-names>Y</given-names></name><name name-style="western"><surname>Wang</surname><given-names>Q</given-names></name><name name-style="western"><surname>Chen</surname><given-names>S</given-names></name><name name-style="western"><surname>Wang</surname><given-names>Q</given-names></name><name name-style="western"><surname>Chen</surname><given-names>S</given-names></name><name name-style="western"><surname>Liu</surname><given-names>X</given-names></name><name name-style="western"><surname>Cai</surname><given-names>L</given-names></name><name name-style="western"><surname>Yao</surname><given-names>B</given-names></name></person-group> (<year>2017</year>) <article-title>Six new soil-inhabiting <italic><tp:taxon-name><tp:taxon-name-part taxon-name-part-type="genus">Cladosporium</tp:taxon-name-part></tp:taxon-name></italic> species from plateaus in China.</article-title><source>Mycologia</source><volume>109</volume>: <fpage>244</fpage>–<lpage>260</lpage>. <ext-link xlink:type="simple" ext-link-type="doi" xlink:href="10.1080/00275514.2017.1302254">https://doi.org/10.1080/00275514.2017.1302254</ext-link></mixed-citation></ref></ref-list></tp:taxon-treatment>
