# Supplementary material for: Novel species of Cladosporium from environmental sources in Spain
Source: MycoKeys. 2021 Jan 5;77:1–25. doi: 10.3897/mycokeys.77.60862 (PMC7803722; doi:10.3897/mycokeys.77.60862)
Supplement: XML Treatment for Cladosporium fuscoviride [file mycokeys.77.60862-treatment3.xml]

<!DOCTYPE tp:taxon-treatment
  PUBLIC "-//TaxonX//DTD Taxonomic Treatment Publishing DTD v0 20100105//EN" "tax-treatment-NSO.dtd">
<tp:taxon-treatment xmlns:tp="http://www.plazi.org/taxpub"><tp:treatment-meta><kwd-group><label>Taxon classification</label><kwd><named-content xmlns:xlink="http://www.w3.org/1999/xlink" content-type="kingdom">Fungi</named-content></kwd></kwd-group><mixed-citation publication-type="journal"><person-group><name><surname>Iturrieta-González</surname><given-names>Isabel</given-names></name><name><surname>García</surname><given-names>Dania</given-names></name><name><surname>Gené</surname><given-names>Josepa</given-names></name></person-group><article-title>Novel species of <italic><tp:taxon-name><tp:taxon-name-part taxon-name-part-type="genus" reg="Cladosporium">Cladosporium</tp:taxon-name-part></tp:taxon-name></italic> from environmental sources in Spain</article-title><source>MycoKeys</source><day>05</day><month>1</month><year>2021</year><volume>77</volume><fpage>1</fpage><lpage>25</lpage><pub-id pub-id-type="doi">10.3897/mycokeys.77.60862</pub-id></mixed-citation></tp:treatment-meta><tp:nomenclature><tp:taxon-name><object-id xmlns:xlink="http://www.w3.org/1999/xlink" content-type="arpha" xlink:type="simple">EB67E815-1B02-509A-84AA-1E26F800093F</object-id>
            <tp:taxon-name-part taxon-name-part-type="genus" reg="Cladosporium">Cladosporium</tp:taxon-name-part>
            <tp:taxon-name-part taxon-name-part-type="species" reg="fuscoviride">fuscoviride</tp:taxon-name-part>
            <object-id xmlns:xlink="http://www.w3.org/1999/xlink" content-type="mycobank" xlink:type="simple">836076</object-id>
          </tp:taxon-name><tp:taxon-authority>Iturrieta-González, Dania García, Gené</tp:taxon-authority><tp:taxon-status xmlns:xlink="http://www.w3.org/1999/xlink" xlink:type="simple">sp. nov.</tp:taxon-status><xref ref-type="fig" rid="F6">Fig. 5</xref></tp:nomenclature><tp:treatment-sec sec-type="etymology" id="SECID0EDWBG"><title>Etymology.</title><p>Name refers to the dark green reverse of the colonies of the species growing in all agar media tested (fuscus = dark brown, blackish or figuratively dull and viridis = green).</p></tp:treatment-sec><tp:treatment-sec sec-type="material" id="SECID0EIWBG"><title>Type.</title><p>Spain, Catalonia, Tarragona province, Cambrils, Samà Park, garden soil, Feb. 2017, <italic>I. Iturrieta-González</italic> &amp; <italic>J. Gené</italic> (holotype <named-content xmlns:xlink="http://www.w3.org/1999/xlink" content-type="dwc:institutional_code" xlink:type="simple">CBS</named-content> H-24471; cultures ex-type <abbrev xmlns:xlink="http://www.w3.org/1999/xlink" content-type="institution" xlink:title="Universitat Rovira i Virgili" id="ABBRID0EXWBG" xlink:type="simple">FMR</abbrev> 16385, <named-content xmlns:xlink="http://www.w3.org/1999/xlink" content-type="dwc:institutional_code" xlink:type="simple">CBS</named-content> 146920).</p></tp:treatment-sec><tp:treatment-sec sec-type="description" id="SECID0EBXBG"><title>Description.</title><p><italic>Mycelium</italic> in vitro superficial and immersed, composed of septate, branched, subhyaline to pale brown, smooth to verruculose hyphae, 1–3 μm wide. <italic>Conidiophores</italic> semi-macronematous to macronematous, arising laterally and terminally from hyphae, sometimes reduced to conidiogenous cells, septate, erect to slightly flexuous, branched or unbranched, sometimes geniculate at the apex, up to 56 μm long, 3–4 μm wide, pale brown, smooth to verruculose. <italic>Conidiogenous cells</italic> terminal and subterminal, cylindrical to slightly clavate, 8–27 × 3–4 μm, bearing up to 4 conidiogenous loci, darkened and refractive. <italic>Ramoconidia</italic> 0–1(–3)-septate, subcylindrical to ellipsoidal, 7.5–22 × 2.5–4 μm [av. (± SD) 12.8 (± 3.9) × 3 (± 0.43)], pale brown, smooth to verruculose. <italic>Conidia</italic> in branched chains with up to 4 conidia in the terminal unbranched part, pale brown, smooth to verruculose, with protuberant, slightly darkened and refractive hila; <italic>small terminal conidia</italic> aseptate, globose, subglobose to obovoid, 3–6 × 2–3.5 μm [av. (± SD) 4.5 (± 0.66) × 3 (± 0.39)]; <italic>intercalary conidia</italic> aseptate, ellipsoidal to somewhat limoniform, 4.5–7 × 2.5–4 μm [av. (± SD) 5.7 (± 0.70) × 3.2 (± 0.36)]; <italic>secondary ramoconidia</italic> 0(–1)-septate, subcylindrical to ellipsoidal 6–11.5 × 2.5–4 μm [av. (± SD) 8.8 (± 1.64) × 3.1 (± 0.40)].</p></tp:treatment-sec><tp:treatment-sec sec-type="description" id="SECID0E3XBG"><title>Culture characteristics</title><p>(14 d at 25 °C). Colonies on <abbrev xmlns:xlink="http://www.w3.org/1999/xlink" xlink:title="oatmeal agar" id="ABBRID0ECYBG" xlink:type="simple">OA</abbrev> reaching 31–32 mm diam., olive (3F8) to dark green (30F5), olive final edge (2F8), flat, velvety, aerial mycelium scarce, margin regular; reverse dark green (30F5) to black. On <abbrev xmlns:xlink="http://www.w3.org/1999/xlink" xlink:title="potato dextrose agar" id="ABBRID0EGYBG" xlink:type="simple">PDA</abbrev> attaining 44–46 mm diam., gray to olive to olive yellow (3D1/2E5/2C6), white at the final edge, flat, velvety, aerial mycelium scarce, margin regular; reverse dark green (30F8) to black, with a whitish final edge. On <abbrev xmlns:xlink="http://www.w3.org/1999/xlink" xlink:title="synthetic nutrient-poor agar" id="ABBRID0EKYBG" xlink:type="simple">SNA</abbrev> reaching 34–35 mm diam., olive (3F8), flat, velvety, aerial mycelium scarce, margin regular; reverse dark green (30F8), olive final edge (3F3).</p></tp:treatment-sec><tp:treatment-sec sec-type="Cardinal temperature for growth" id="SECID0EOYBG"><title>Cardinal temperature for growth.</title><p>Optimum 25 °C, maximum 30 °C, minimum 5 °C.</p></tp:treatment-sec><tp:treatment-sec sec-type="distribution" id="SECID0ETYBG"><title>Distribution.</title><p>Spain.</p></tp:treatment-sec><tp:treatment-sec sec-type="notes" id="SECID0EYYBG"><title>Notes.</title><p><italic><tp:taxon-name><tp:taxon-name-part taxon-name-part-type="genus" reg="Cladosporium">Cladosporium</tp:taxon-name-part> <tp:taxon-name-part taxon-name-part-type="species" reg="fuscoviride">fuscoviride</tp:taxon-name-part></tp:taxon-name></italic> is closely related to <italic><tp:taxon-name><tp:taxon-name-part taxon-name-part-type="genus" reg="Cladosporium">C.</tp:taxon-name-part> <tp:taxon-name-part taxon-name-part-type="species" reg="alboflavescens">alboflavescens</tp:taxon-name-part></tp:taxon-name></italic> (Fig. <xref ref-type="fig" rid="F1">1</xref>), a monotypic species described from an animal respiratory specimen collected in California (<xref ref-type="bibr" rid="B40">Sandoval-Denis et al. 2016</xref>). The species can be distinguished by their colony and microscopic features; i.e., <italic><tp:taxon-name><tp:taxon-name-part taxon-name-part-type="genus" reg="Cladosporium">C.</tp:taxon-name-part> <tp:taxon-name-part taxon-name-part-type="species" reg="fuscoviride">fuscoviride</tp:taxon-name-part></tp:taxon-name></italic> has darker colonies and faster growth rates at 25 °C after 2 wk on the three media tested (<abbrev xmlns:xlink="http://www.w3.org/1999/xlink" xlink:title="oatmeal agar" id="ABBRID0EH1BG" xlink:type="simple">OA</abbrev>, 31–32 vs 20–23 mm; <abbrev xmlns:xlink="http://www.w3.org/1999/xlink" xlink:title="potato dextrose agar" id="ABBRID0EL1BG" xlink:type="simple">PDA</abbrev>, 44–46 vs 34–36 mm; <abbrev xmlns:xlink="http://www.w3.org/1999/xlink" xlink:title="synthetic nutrient-poor agar" id="ABBRID0EP1BG" xlink:type="simple">SNA</abbrev>, 34–35 vs 20–25 mm), shorter conidiophores (up to 56 μm vs up to 130 μm long in <italic><tp:taxon-name><tp:taxon-name-part taxon-name-part-type="genus" reg="Cladosporium">C.</tp:taxon-name-part> <tp:taxon-name-part taxon-name-part-type="species" reg="alboflavescens">alboflavescens</tp:taxon-name-part></tp:taxon-name></italic>), and 0–3-septate (aseptate in <italic><tp:taxon-name><tp:taxon-name-part taxon-name-part-type="genus" reg="Cladosporium">C.</tp:taxon-name-part> <tp:taxon-name-part taxon-name-part-type="species" reg="alboflavescens">alboflavescens</tp:taxon-name-part></tp:taxon-name></italic>) shorter (7.5–22 vs 11–36 μm) ramoconidia. <italic><tp:taxon-name><tp:taxon-name-part taxon-name-part-type="genus" reg="Cladosporium">Cladosporium</tp:taxon-name-part> <tp:taxon-name-part taxon-name-part-type="species" reg="iranicum">iranicum</tp:taxon-name-part></tp:taxon-name></italic> is related with <italic><tp:taxon-name><tp:taxon-name-part taxon-name-part-type="genus" reg="Cladosporium">C.</tp:taxon-name-part> <tp:taxon-name-part taxon-name-part-type="species" reg="fuscoviride">fuscoviride</tp:taxon-name-part></tp:taxon-name></italic> and <italic><tp:taxon-name><tp:taxon-name-part taxon-name-part-type="genus" reg="Cladosporium">C.</tp:taxon-name-part> <tp:taxon-name-part taxon-name-part-type="species" reg="alboflavescens">alboflavescens</tp:taxon-name-part></tp:taxon-name></italic>, but can be easily distinguished from them by its larger conidiophores (40–180(–135) μm), with chains of up to 10 conidia in the terminal unbranched part, and a faster growth rate on <abbrev xmlns:xlink="http://www.w3.org/1999/xlink" xlink:title="potato dextrose agar" id="ABBRID0EK3BG" xlink:type="simple">PDA</abbrev> (56–60 mm after 14 d at 25 °C) (<xref ref-type="bibr" rid="B4">Bensch et al. 2010</xref>).</p><fig id="F6" position="float" orientation="portrait"><object-id xmlns:xlink="http://www.w3.org/1999/xlink" content-type="doi" xlink:type="simple">10.3897/mycokeys.77.60862.figure5</object-id><object-id xmlns:xlink="http://www.w3.org/1999/xlink" content-type="arpha" xlink:type="simple">0D1A7E88-2B55-530A-86D6-0816F5BE6022</object-id><label>Figure 5.</label><caption><p><italic><tp:taxon-name><tp:taxon-name-part taxon-name-part-type="genus" reg="Cladosporium">Cladosporium</tp:taxon-name-part> <tp:taxon-name-part taxon-name-part-type="species" reg="fuscoviride">fuscoviride</tp:taxon-name-part></tp:taxon-name></italic> (ex-type <abbrev xmlns:xlink="http://www.w3.org/1999/xlink" content-type="institution" xlink:title="Universitat Rovira i Virgili" id="ABBRID0EF4BG" xlink:type="simple">FMR</abbrev> 16385) <bold>a–c</bold> colonies on <abbrev xmlns:xlink="http://www.w3.org/1999/xlink" xlink:title="potato dextrose agar" id="ABBRID0EM4BG" xlink:type="simple">PDA</abbrev>, <abbrev xmlns:xlink="http://www.w3.org/1999/xlink" xlink:title="oatmeal agar" id="ABBRID0EQ4BG" xlink:type="simple">OA</abbrev> and <abbrev xmlns:xlink="http://www.w3.org/1999/xlink" xlink:title="synthetic nutrient-poor agar" id="ABBRID0EU4BG" xlink:type="simple">SNA</abbrev> after 14 days at 25 °C <bold>d–g</bold> conidiophores <bold>h</bold> ramoconidia and conidia. Scale bars: 10 mm (<bold>a–c</bold>); 10 μm (<bold>d–h</bold>).</p></caption><graphic xmlns:xlink="http://www.w3.org/1999/xlink" xlink:href="mycokeys-77-001-g006.jpg" position="float" orientation="portrait" xlink:type="simple" id="oo_494240.jpg"><uri content-type="original_file" xlink:type="simple">https://binary.pensoft.net/fig/494240</uri></graphic></fig></tp:treatment-sec><tp:treatment-sec><!--Section generated to contain objects referenced in tp:taxon-treatment.--><fig id="F1" position="float" orientation="portrait"><object-id xmlns:xlink="http://www.w3.org/1999/xlink" content-type="doi" xlink:type="simple">10.3897/mycokeys.77.60862.figure1</object-id><object-id xmlns:xlink="http://www.w3.org/1999/xlink" content-type="arpha" xlink:type="simple">2B566055-2728-5DF3-8EF7-B6A1C3AD9613</object-id><label>Figure 1.</label><caption><p>Maximum likelihood (<abbrev xmlns:xlink="http://www.w3.org/1999/xlink" xlink:title="Maximum Likelihood" id="ABBRID0EEAAG" xlink:type="simple">ML</abbrev>) tree obtained from the combined analysis of <abbrev xmlns:xlink="http://www.w3.org/1999/xlink" xlink:title="internal transcribed spacer" id="ABBRID0EIAAG" xlink:type="simple">ITS</abbrev>, <italic><abbrev xmlns:xlink="http://www.w3.org/1999/xlink" xlink:title="translation elongation factor 1-α" id="ABBRID0ENAAG" xlink:type="simple">tef1</abbrev></italic> and <italic><abbrev xmlns:xlink="http://www.w3.org/1999/xlink" xlink:title="actin" id="ABBRID0ESAAG" xlink:type="simple">act</abbrev></italic> sequences of 101 strains from the <italic><tp:taxon-name><tp:taxon-name-part taxon-name-part-type="genus" reg="Cladosporium">C.</tp:taxon-name-part> <tp:taxon-name-part taxon-name-part-type="species" reg="cladosporioides">cladosporioides</tp:taxon-name-part></tp:taxon-name></italic> complex. The tree is rooted with <italic><tp:taxon-name><tp:taxon-name-part taxon-name-part-type="genus" reg="Cladosporium">C.</tp:taxon-name-part> <tp:taxon-name-part taxon-name-part-type="species" reg="sphaerospermum">sphaerospermum</tp:taxon-name-part></tp:taxon-name></italic><named-content xmlns:xlink="http://www.w3.org/1999/xlink" content-type="dwc:institutional_code" xlink:type="simple">CBS</named-content> 193.54 and <italic><tp:taxon-name><tp:taxon-name-part taxon-name-part-type="genus" reg="Cladosporium">C.</tp:taxon-name-part> <tp:taxon-name-part taxon-name-part-type="species" reg="longissimum">longissimum</tp:taxon-name-part></tp:taxon-name></italic><named-content xmlns:xlink="http://www.w3.org/1999/xlink" content-type="dwc:institutional_code" xlink:type="simple">CBS</named-content> 300.96. Numbers on the branches represent <abbrev xmlns:xlink="http://www.w3.org/1999/xlink" xlink:title="Maximum Likelihood" id="ABBRID0EBCAG" xlink:type="simple">ML</abbrev> bootstrap support values (<abbrev xmlns:xlink="http://www.w3.org/1999/xlink" xlink:title="Maximum Likelihood bootstrap support" xlink:type="simple">MLBS</abbrev>) ≥70%, followed by Maximum Parsimony bootstrap support values (<abbrev xmlns:xlink="http://www.w3.org/1999/xlink" xlink:title="Maximum parsimony bootstrap support" id="ABBRID0EFCAG" xlink:type="simple">PBS</abbrev>) ≥70% and Bayesian posterior probabilities (<abbrev xmlns:xlink="http://www.w3.org/1999/xlink" xlink:title="posterior probability" id="ABBRID0EJCAG" xlink:type="simple">PP</abbrev>) ≥0.95, lower values are indicate as “-“. Bold branches indicate <abbrev xmlns:xlink="http://www.w3.org/1999/xlink" xlink:title="Maximum Likelihood bootstrap support" xlink:type="simple">MLBS</abbrev>/<abbrev xmlns:xlink="http://www.w3.org/1999/xlink" xlink:title="Maximum parsimony bootstrap support" id="ABBRID0ENCAG" xlink:type="simple">PBS</abbrev>/<abbrev xmlns:xlink="http://www.w3.org/1999/xlink" xlink:title="posterior probability" id="ABBRID0ERCAG" xlink:type="simple">PP</abbrev> of 100/100/1. Names of species newly described are indicated in bold. Branch lengths are proportional to distance. <sup>T</sup> Ex-type strain. <sup>ET</sup> Ex-epitype strain.</p></caption><graphic xmlns:xlink="http://www.w3.org/1999/xlink" xlink:href="mycokeys-77-001-g001.jpg" position="float" orientation="portrait" xlink:type="simple" id="oo_494235.jpg"><uri content-type="original_file" xlink:type="simple">https://binary.pensoft.net/fig/494235</uri></graphic></fig></tp:treatment-sec><ref-list><ref id="B40"><mixed-citation xmlns:xlink="http://www.w3.org/1999/xlink" xlink:type="simple"><person-group><name name-style="western"><surname>Sandoval-Denis</surname><given-names>M</given-names></name><name name-style="western"><surname>Gené</surname><given-names>J</given-names></name><name name-style="western"><surname>Sutton</surname><given-names>DA</given-names></name><name name-style="western"><surname>Wiederhold</surname><given-names>NP</given-names></name><name name-style="western"><surname>Cano-Lira</surname><given-names>JF</given-names></name><name name-style="western"><surname>Wiederhold</surname><given-names>NP</given-names></name><name name-style="western"><surname>Cano-Lira</surname><given-names>JF</given-names></name><name name-style="western"><surname>Guarro</surname><given-names>J</given-names></name></person-group> (<year>2016</year>) <article-title>New species of <italic><tp:taxon-name><tp:taxon-name-part taxon-name-part-type="genus">Cladosporium</tp:taxon-name-part></tp:taxon-name></italic> associated with human and animal infections.</article-title><source>Persoonia</source><volume>36</volume>: <fpage>281</fpage>–<lpage>298</lpage>. <ext-link xlink:type="simple" ext-link-type="doi" xlink:href="10.3767/003158516X691951">https://doi.org/10.3767/003158516X691951</ext-link></mixed-citation></ref><ref id="B4"><mixed-citation xmlns:xlink="http://www.w3.org/1999/xlink" xlink:type="simple"><person-group><name name-style="western"><surname>Bensch</surname><given-names>K</given-names></name><name name-style="western"><surname>Groenewald</surname><given-names>JZ</given-names></name><name name-style="western"><surname>Dijksterhuis</surname><given-names>J</given-names></name><name name-style="western"><surname>Starink-Willemse</surname><given-names>M</given-names></name><name name-style="western"><surname>Andersen</surname><given-names>B</given-names></name><name name-style="western"><surname>Starink-Willemse</surname><given-names>M</given-names></name><name name-style="western"><surname>Andersen</surname><given-names>B</given-names></name><name name-style="western"><surname>Summerell</surname><given-names>BA</given-names></name><name name-style="western"><surname>Shin</surname><given-names>H-D</given-names></name><name name-style="western"><surname>Dugan</surname><given-names>FM</given-names></name><name name-style="western"><surname>Schroers</surname><given-names>H-J</given-names></name><name name-style="western"><surname>Braun</surname><given-names>U</given-names></name><name name-style="western"><surname>Crous</surname><given-names>PW</given-names></name></person-group> (<year>2010</year>) <article-title>Species and ecological diversity within the <italic><tp:taxon-name><tp:taxon-name-part taxon-name-part-type="genus">Cladosporium</tp:taxon-name-part> <tp:taxon-name-part taxon-name-part-type="species">cladosporioides</tp:taxon-name-part></tp:taxon-name></italic> complex (<italic><tp:taxon-name><tp:taxon-name-part taxon-name-part-type="genus">Davidiellaceae</tp:taxon-name-part></tp:taxon-name></italic>, <italic><tp:taxon-name><tp:taxon-name-part taxon-name-part-type="genus">Capnodiales</tp:taxon-name-part></tp:taxon-name></italic>).</article-title><source>Studies in Mycology</source><volume>67</volume>: <fpage>1</fpage>–<lpage>94</lpage>. <ext-link xlink:type="simple" ext-link-type="doi" xlink:href="10.3114/sim.2010.67.01">https://doi.org/10.3114/sim.2010.67.01</ext-link></mixed-citation></ref></ref-list></tp:taxon-treatment>
