# Supplementary material for: Novel species of Cladosporium from environmental sources in Spain
Source: MycoKeys. 2021 Jan 5;77:1–25. doi: 10.3897/mycokeys.77.60862 (PMC7803722; doi:10.3897/mycokeys.77.60862)
Supplement: XML Treatment for Cladosporium lentulum [file mycokeys.77.60862-treatment4.xml]

<!DOCTYPE tp:taxon-treatment
  PUBLIC "-//TaxonX//DTD Taxonomic Treatment Publishing DTD v0 20100105//EN" "tax-treatment-NSO.dtd">
<tp:taxon-treatment xmlns:tp="http://www.plazi.org/taxpub"><tp:treatment-meta><kwd-group><label>Taxon classification</label><kwd><named-content xmlns:xlink="http://www.w3.org/1999/xlink" content-type="kingdom">Fungi</named-content></kwd></kwd-group><mixed-citation publication-type="journal"><person-group><name><surname>Iturrieta-González</surname><given-names>Isabel</given-names></name><name><surname>García</surname><given-names>Dania</given-names></name><name><surname>Gené</surname><given-names>Josepa</given-names></name></person-group><article-title>Novel species of <italic><tp:taxon-name><tp:taxon-name-part taxon-name-part-type="genus" reg="Cladosporium">Cladosporium</tp:taxon-name-part></tp:taxon-name></italic> from environmental sources in Spain</article-title><source>MycoKeys</source><day>05</day><month>1</month><year>2021</year><volume>77</volume><fpage>1</fpage><lpage>25</lpage><pub-id pub-id-type="doi">10.3897/mycokeys.77.60862</pub-id></mixed-citation></tp:treatment-meta><tp:nomenclature><tp:taxon-name><object-id xmlns:xlink="http://www.w3.org/1999/xlink" content-type="arpha" xlink:type="simple">FD860513-6747-5319-9B8A-240C77B22F6D</object-id>
            <tp:taxon-name-part taxon-name-part-type="genus" reg="Cladosporium">Cladosporium</tp:taxon-name-part>
            <tp:taxon-name-part taxon-name-part-type="species" reg="lentulum">lentulum</tp:taxon-name-part>
            <object-id xmlns:xlink="http://www.w3.org/1999/xlink" content-type="mycobank" xlink:type="simple">836077</object-id>
          </tp:taxon-name><tp:taxon-authority>Iturrieta-González, Dania García, Gené</tp:taxon-authority><tp:taxon-status xmlns:xlink="http://www.w3.org/1999/xlink" xlink:type="simple">sp. nov.</tp:taxon-status><xref ref-type="fig" rid="F7">Fig. 6</xref></tp:nomenclature><tp:treatment-sec sec-type="etymology" id="SECID0ES6BG"><title>Etymology.</title><p>Name refers to its slower growth with respect to the phylogenetically related species (lentus = figuratively slow, with Latin adjectival suffix -ulus = diminutive).</p></tp:treatment-sec><tp:treatment-sec sec-type="material" id="SECID0EX6BG"><title>Type.</title><p>Spain, Catalonia, Tarragona province, Tarragona, unidentified leaf litter, Feb. 2017, <italic>I. Iturrieta-González</italic> (holotype <named-content xmlns:xlink="http://www.w3.org/1999/xlink" content-type="dwc:institutional_code" xlink:type="simple">CBS</named-content> H-24472; cultures ex-type <abbrev xmlns:xlink="http://www.w3.org/1999/xlink" content-type="institution" xlink:title="Universitat Rovira i Virgili" id="ABBRID0EFAAI" xlink:type="simple">FMR</abbrev> 16288, <named-content xmlns:xlink="http://www.w3.org/1999/xlink" content-type="dwc:institutional_code" xlink:type="simple">CBS</named-content> 146921).</p></tp:treatment-sec><tp:treatment-sec sec-type="description" id="SECID0EPAAI"><title>Description.</title><p><italic>Mycelium</italic> in vitro superficial and immersed, composed of septate, branched, subhyaline to yellowish brown, smooth to verruculose hyphae, 1–4 μm wide. <italic>Conidiophores</italic> macronematous, arising laterally and terminally from hyphae, septate, erect to slightly flexuous, unbranched, sometimes geniculate at the apex, occasionally branched, up to 406 μm long, 3–4 μm wide, pale brown to brown, smooth to verrucose. <italic>Conidiogenous cells</italic> integrated, terminal and subterminal, cylindrical to subcylindrical, 11–27 × 2–4(–5) μm, bearing up to 5 conidiogenous loci, darkened and refractive. <italic>Ramoconidia</italic> 0(–2)-septate, subcylindrical to cylindrical, 10.5–23 × 2.5–4.5 μm [av. (± SD) 14.2 (± 2.61) × 3.2 (± 0.52)]; pale brown, smooth to verruculose. <italic>Conidia</italic> forming branched chains with up to 5 conidia in the unbranched part of the chain, pale brown, smooth to slightly verruculose, with protuberant, slightly darkened and refractive hila; <italic>small terminal conidia</italic> aseptate obovoidal to ellipsoidal, 4.5–7.5 × 1.5–2.5 μm [av. (± SD) 5.8 (± 0.81)) × 2.7 (± 0.29)]; <italic>intercalary conidia</italic> 0(–1)-septate, ellipsoidal to subcylindrical, 6–10.5 × 2–3 μm [av. (± SD) 8.4 (± 1.31) × 2.3 (± 0.34)]; <italic>secondary ramoconidia</italic> 0(–1)-septate, ellipsoidal to subcylindrical, slightly constricted at septum when present, 7.5–14.5 × 2–3 μm [av. (± SD) 10.5 (± 2.05) × 2.5 (± 0.30)].</p></tp:treatment-sec><tp:treatment-sec sec-type="description" id="SECID0EKBAI"><title>Culture characteristics</title><p>(14 d at 25 °C). Colonies on <abbrev xmlns:xlink="http://www.w3.org/1999/xlink" xlink:title="oatmeal agar" id="ABBRID0EQBAI" xlink:type="simple">OA</abbrev> reaching 19–20 mm diam., olive (3F8), flat, velvety, aerial mycelium scarce, margin regular; reverse dark green (30F8) to black. On <abbrev xmlns:xlink="http://www.w3.org/1999/xlink" xlink:title="potato dextrose agar" id="ABBRID0EUBAI" xlink:type="simple">PDA</abbrev> attaining 28–36 mm diam., dark green (27F8), with a whitish final edge, slightly umbonate, radially folded, velvety, aerial mycelium scarce, margin slightly lobulate; reverse olive brown (4E4), whitish at the edge. On <abbrev xmlns:xlink="http://www.w3.org/1999/xlink" xlink:title="synthetic nutrient-poor agar" id="ABBRID0EYBAI" xlink:type="simple">SNA</abbrev> reaching 22–23 mm diam., olive (3F5), flat, slightly dusty, aerial mycelium scarce, margin fimbriate; reverse dark green (30F8) to black.</p></tp:treatment-sec><tp:treatment-sec sec-type="Cardinal temperature for growth" id="SECID0E3BAI"><title>Cardinal temperature for growth.</title><p>optimum 20 °C, maximum 30 °C, minimum 5 °C.</p></tp:treatment-sec><tp:treatment-sec sec-type="distribution" id="SECID0EBCAI"><title>Distribution.</title><p>Spain.</p></tp:treatment-sec><tp:treatment-sec sec-type="Additional specimen examined" id="SECID0EGCAI"><title>Additional specimen examined.</title><p>Spain, Catalonia, Tarragona province, Poblet, unidentified herbivore dung, Mar. 2017, <italic>I. Iturrieta-González</italic>, <italic>M. Guevara-Suarez</italic> &amp; <italic>J. Guarro</italic> (<abbrev xmlns:xlink="http://www.w3.org/1999/xlink" content-type="institution" xlink:title="Universitat Rovira i Virgili" id="ABBRID0ESCAI" xlink:type="simple">FMR</abbrev> 16389).</p></tp:treatment-sec><tp:treatment-sec sec-type="notes" id="SECID0EXCAI"><title>Notes.</title><p>Our phylogeny shows <italic><tp:taxon-name><tp:taxon-name-part taxon-name-part-type="genus" reg="Cladosporium">C.</tp:taxon-name-part> <tp:taxon-name-part taxon-name-part-type="species" reg="lentulum">lentulum</tp:taxon-name-part></tp:taxon-name></italic> included in a well-supported terminal clade together with the ex-type strains of <italic><tp:taxon-name><tp:taxon-name-part taxon-name-part-type="genus" reg="Cladosporium">C.</tp:taxon-name-part> <tp:taxon-name-part taxon-name-part-type="species" reg="exasperatum">exasperatum</tp:taxon-name-part></tp:taxon-name></italic>, <italic><tp:taxon-name><tp:taxon-name-part taxon-name-part-type="genus" reg="Cladosporium">C.</tp:taxon-name-part> <tp:taxon-name-part taxon-name-part-type="species" reg="parapenidielloides">parapenidielloides</tp:taxon-name-part></tp:taxon-name></italic> and <italic><tp:taxon-name><tp:taxon-name-part taxon-name-part-type="genus" reg="Cladosporium">C.</tp:taxon-name-part> <tp:taxon-name-part taxon-name-part-type="species" reg="longicatenatum">longicatenatum</tp:taxon-name-part></tp:taxon-name></italic>, three species all described from plant material collected in Australia (<xref ref-type="bibr" rid="B4">Bensch et al. 2010</xref>, <xref ref-type="bibr" rid="B6">2015</xref>). However, the genetic distance allows it to be considered a distinct species within the clade (Fig. <xref ref-type="fig" rid="F1">1</xref>). Phenotypically, <italic><tp:taxon-name><tp:taxon-name-part taxon-name-part-type="genus" reg="Cladosporium">C.</tp:taxon-name-part> <tp:taxon-name-part taxon-name-part-type="species" reg="lentulum">lentulum</tp:taxon-name-part></tp:taxon-name></italic> can be distinguished from its counterparts mainly by its slower growth, especially on <abbrev xmlns:xlink="http://www.w3.org/1999/xlink" xlink:title="oatmeal agar" id="ABBRID0EAFAI" xlink:type="simple">OA</abbrev> at 25 °C after 14 d (19–20 mm vs 39–54 mm for <italic><tp:taxon-name><tp:taxon-name-part taxon-name-part-type="genus" reg="Cladosporium">C.</tp:taxon-name-part> <tp:taxon-name-part taxon-name-part-type="species" reg="exasperatum">exasperatum</tp:taxon-name-part></tp:taxon-name></italic>, 42–55 mm for <italic><tp:taxon-name><tp:taxon-name-part taxon-name-part-type="genus" reg="Cladosporium">C.</tp:taxon-name-part> <tp:taxon-name-part taxon-name-part-type="species" reg="parapenidielloides">parapenidielloides</tp:taxon-name-part></tp:taxon-name></italic> and 43–54 mm for <italic><tp:taxon-name><tp:taxon-name-part taxon-name-part-type="genus" reg="Cladosporium">C.</tp:taxon-name-part> <tp:taxon-name-part taxon-name-part-type="species" reg="longicatenatum">longicatenatum</tp:taxon-name-part></tp:taxon-name></italic>). In addition, our new species shows shorter ramoconidia (10.5–23 μm) than <italic><tp:taxon-name><tp:taxon-name-part taxon-name-part-type="genus" reg="Cladosporium">C.</tp:taxon-name-part> <tp:taxon-name-part taxon-name-part-type="species" reg="exasperatum">exasperatum</tp:taxon-name-part></tp:taxon-name></italic> and <italic><tp:taxon-name><tp:taxon-name-part taxon-name-part-type="genus" reg="Cladosporium">C.</tp:taxon-name-part> <tp:taxon-name-part taxon-name-part-type="species" reg="longicatenatum">longicatenatum</tp:taxon-name-part></tp:taxon-name></italic> (19–40 μm and 22–42 μm, respectively); ramoconidia in <italic><tp:taxon-name><tp:taxon-name-part taxon-name-part-type="genus" reg="Cladosporium">C.</tp:taxon-name-part> <tp:taxon-name-part taxon-name-part-type="species" reg="parapenidielloides">parapenidielloides</tp:taxon-name-part></tp:taxon-name></italic> are absent; the conidia in <italic><tp:taxon-name><tp:taxon-name-part taxon-name-part-type="genus" reg="Cladosporium">C.</tp:taxon-name-part> <tp:taxon-name-part taxon-name-part-type="species" reg="lentulum">lentulum</tp:taxon-name-part></tp:taxon-name></italic> are smooth or nearly so, while those of <italic><tp:taxon-name><tp:taxon-name-part taxon-name-part-type="genus" reg="Cladosporium">C.</tp:taxon-name-part> <tp:taxon-name-part taxon-name-part-type="species" reg="exasperatum">exasperatum</tp:taxon-name-part></tp:taxon-name></italic> and <italic><tp:taxon-name><tp:taxon-name-part taxon-name-part-type="genus" reg="Cladosporium">C.</tp:taxon-name-part> <tp:taxon-name-part taxon-name-part-type="species" reg="longicatenatum">longicatenatum</tp:taxon-name-part></tp:taxon-name></italic> possess a unique verruculose-rugose conidial surface ornamentation, especially prominent in the former; and conidiophores in <italic><tp:taxon-name><tp:taxon-name-part taxon-name-part-type="genus" reg="Cladosporium">C.</tp:taxon-name-part> <tp:taxon-name-part taxon-name-part-type="species" reg="parapenidielloides">parapenidielloides</tp:taxon-name-part></tp:taxon-name></italic> are much shorter (up to 67 μm) than those observed in <italic><tp:taxon-name><tp:taxon-name-part taxon-name-part-type="genus" reg="Cladosporium">C.</tp:taxon-name-part> <tp:taxon-name-part taxon-name-part-type="species" reg="lentulum">lentulum</tp:taxon-name-part></tp:taxon-name></italic> (up to 406 μm) (<xref ref-type="bibr" rid="B4">Bensch et al. 2010</xref>, <xref ref-type="bibr" rid="B6">2015</xref>).</p><fig id="F7" position="float" orientation="portrait"><object-id xmlns:xlink="http://www.w3.org/1999/xlink" content-type="doi" xlink:type="simple">10.3897/mycokeys.77.60862.figure6</object-id><object-id xmlns:xlink="http://www.w3.org/1999/xlink" content-type="arpha" xlink:type="simple">86141526-0029-59DE-B8D1-8772C4CE3223</object-id><label>Figure 6.</label><caption><p><italic><tp:taxon-name><tp:taxon-name-part taxon-name-part-type="genus" reg="Cladosporium">Cladosporium</tp:taxon-name-part> <tp:taxon-name-part taxon-name-part-type="species" reg="lentulum">lentulum</tp:taxon-name-part></tp:taxon-name></italic> (ex-type <abbrev xmlns:xlink="http://www.w3.org/1999/xlink" content-type="institution" xlink:title="Universitat Rovira i Virgili" id="ABBRID0EYJAI" xlink:type="simple">FMR</abbrev> 16288) <bold>a–c</bold> colonies on <abbrev xmlns:xlink="http://www.w3.org/1999/xlink" xlink:title="potato dextrose agar" id="ABBRID0E6JAI" xlink:type="simple">PDA</abbrev>, <abbrev xmlns:xlink="http://www.w3.org/1999/xlink" xlink:title="oatmeal agar" id="ABBRID0EDKAI" xlink:type="simple">OA</abbrev> and <abbrev xmlns:xlink="http://www.w3.org/1999/xlink" xlink:title="synthetic nutrient-poor agar" id="ABBRID0EHKAI" xlink:type="simple">SNA</abbrev> after 14 days at 25 °C <bold>d–e</bold> conidiophores <bold>f–g</bold> conidia. Scale bars: 10 mm (<bold>a–c</bold>); 10 μm (<bold>d–g</bold>).</p></caption><graphic xmlns:xlink="http://www.w3.org/1999/xlink" xlink:href="mycokeys-77-001-g007.jpg" position="float" orientation="portrait" xlink:type="simple" id="oo_494241.jpg"><uri content-type="original_file" xlink:type="simple">https://binary.pensoft.net/fig/494241</uri></graphic></fig></tp:treatment-sec><tp:treatment-sec><!--Section generated to contain objects referenced in tp:taxon-treatment.--><fig id="F1" position="float" orientation="portrait"><object-id xmlns:xlink="http://www.w3.org/1999/xlink" content-type="doi" xlink:type="simple">10.3897/mycokeys.77.60862.figure1</object-id><object-id xmlns:xlink="http://www.w3.org/1999/xlink" content-type="arpha" xlink:type="simple">2B566055-2728-5DF3-8EF7-B6A1C3AD9613</object-id><label>Figure 1.</label><caption><p>Maximum likelihood (<abbrev xmlns:xlink="http://www.w3.org/1999/xlink" xlink:title="Maximum Likelihood" id="ABBRID0EEAAG" xlink:type="simple">ML</abbrev>) tree obtained from the combined analysis of <abbrev xmlns:xlink="http://www.w3.org/1999/xlink" xlink:title="internal transcribed spacer" id="ABBRID0EIAAG" xlink:type="simple">ITS</abbrev>, <italic><abbrev xmlns:xlink="http://www.w3.org/1999/xlink" xlink:title="translation elongation factor 1-α" id="ABBRID0ENAAG" xlink:type="simple">tef1</abbrev></italic> and <italic><abbrev xmlns:xlink="http://www.w3.org/1999/xlink" xlink:title="actin" id="ABBRID0ESAAG" xlink:type="simple">act</abbrev></italic> sequences of 101 strains from the <italic><tp:taxon-name><tp:taxon-name-part taxon-name-part-type="genus" reg="Cladosporium">C.</tp:taxon-name-part> <tp:taxon-name-part taxon-name-part-type="species" reg="cladosporioides">cladosporioides</tp:taxon-name-part></tp:taxon-name></italic> complex. The tree is rooted with <italic><tp:taxon-name><tp:taxon-name-part taxon-name-part-type="genus" reg="Cladosporium">C.</tp:taxon-name-part> <tp:taxon-name-part taxon-name-part-type="species" reg="sphaerospermum">sphaerospermum</tp:taxon-name-part></tp:taxon-name></italic><named-content xmlns:xlink="http://www.w3.org/1999/xlink" content-type="dwc:institutional_code" xlink:type="simple">CBS</named-content> 193.54 and <italic><tp:taxon-name><tp:taxon-name-part taxon-name-part-type="genus" reg="Cladosporium">C.</tp:taxon-name-part> <tp:taxon-name-part taxon-name-part-type="species" reg="longissimum">longissimum</tp:taxon-name-part></tp:taxon-name></italic><named-content xmlns:xlink="http://www.w3.org/1999/xlink" content-type="dwc:institutional_code" xlink:type="simple">CBS</named-content> 300.96. Numbers on the branches represent <abbrev xmlns:xlink="http://www.w3.org/1999/xlink" xlink:title="Maximum Likelihood" id="ABBRID0EBCAG" xlink:type="simple">ML</abbrev> bootstrap support values (<abbrev xmlns:xlink="http://www.w3.org/1999/xlink" xlink:title="Maximum Likelihood bootstrap support" xlink:type="simple">MLBS</abbrev>) ≥70%, followed by Maximum Parsimony bootstrap support values (<abbrev xmlns:xlink="http://www.w3.org/1999/xlink" xlink:title="Maximum parsimony bootstrap support" id="ABBRID0EFCAG" xlink:type="simple">PBS</abbrev>) ≥70% and Bayesian posterior probabilities (<abbrev xmlns:xlink="http://www.w3.org/1999/xlink" xlink:title="posterior probability" id="ABBRID0EJCAG" xlink:type="simple">PP</abbrev>) ≥0.95, lower values are indicate as “-“. Bold branches indicate <abbrev xmlns:xlink="http://www.w3.org/1999/xlink" xlink:title="Maximum Likelihood bootstrap support" xlink:type="simple">MLBS</abbrev>/<abbrev xmlns:xlink="http://www.w3.org/1999/xlink" xlink:title="Maximum parsimony bootstrap support" id="ABBRID0ENCAG" xlink:type="simple">PBS</abbrev>/<abbrev xmlns:xlink="http://www.w3.org/1999/xlink" xlink:title="posterior probability" id="ABBRID0ERCAG" xlink:type="simple">PP</abbrev> of 100/100/1. Names of species newly described are indicated in bold. Branch lengths are proportional to distance. <sup>T</sup> Ex-type strain. <sup>ET</sup> Ex-epitype strain.</p></caption><graphic xmlns:xlink="http://www.w3.org/1999/xlink" xlink:href="mycokeys-77-001-g001.jpg" position="float" orientation="portrait" xlink:type="simple" id="oo_494235.jpg"><uri content-type="original_file" xlink:type="simple">https://binary.pensoft.net/fig/494235</uri></graphic></fig></tp:treatment-sec><ref-list><ref id="B4"><mixed-citation xmlns:xlink="http://www.w3.org/1999/xlink" xlink:type="simple"><person-group><name name-style="western"><surname>Bensch</surname><given-names>K</given-names></name><name name-style="western"><surname>Groenewald</surname><given-names>JZ</given-names></name><name name-style="western"><surname>Dijksterhuis</surname><given-names>J</given-names></name><name name-style="western"><surname>Starink-Willemse</surname><given-names>M</given-names></name><name name-style="western"><surname>Andersen</surname><given-names>B</given-names></name><name name-style="western"><surname>Starink-Willemse</surname><given-names>M</given-names></name><name name-style="western"><surname>Andersen</surname><given-names>B</given-names></name><name name-style="western"><surname>Summerell</surname><given-names>BA</given-names></name><name name-style="western"><surname>Shin</surname><given-names>H-D</given-names></name><name name-style="western"><surname>Dugan</surname><given-names>FM</given-names></name><name name-style="western"><surname>Schroers</surname><given-names>H-J</given-names></name><name name-style="western"><surname>Braun</surname><given-names>U</given-names></name><name name-style="western"><surname>Crous</surname><given-names>PW</given-names></name></person-group> (<year>2010</year>) <article-title>Species and ecological diversity within the <italic><tp:taxon-name><tp:taxon-name-part taxon-name-part-type="genus">Cladosporium</tp:taxon-name-part> <tp:taxon-name-part taxon-name-part-type="species">cladosporioides</tp:taxon-name-part></tp:taxon-name></italic> complex (<italic><tp:taxon-name><tp:taxon-name-part taxon-name-part-type="genus">Davidiellaceae</tp:taxon-name-part></tp:taxon-name></italic>, <italic><tp:taxon-name><tp:taxon-name-part taxon-name-part-type="genus">Capnodiales</tp:taxon-name-part></tp:taxon-name></italic>).</article-title><source>Studies in Mycology</source><volume>67</volume>: <fpage>1</fpage>–<lpage>94</lpage>. <ext-link xlink:type="simple" ext-link-type="doi" xlink:href="10.3114/sim.2010.67.01">https://doi.org/10.3114/sim.2010.67.01</ext-link></mixed-citation></ref><ref id="B6"><mixed-citation xmlns:xlink="http://www.w3.org/1999/xlink" xlink:type="simple"><person-group><name name-style="western"><surname>Bensch</surname><given-names>K</given-names></name><name name-style="western"><surname>Groenewald</surname><given-names>JZ</given-names></name><name name-style="western"><surname>Braun</surname><given-names>U</given-names></name><name name-style="western"><surname>Dijksterhuis</surname><given-names>J</given-names></name><name name-style="western"><surname>Yañez-Morales</surname><given-names>M</given-names></name><name name-style="western"><surname>Dijksterhuis</surname><given-names>J</given-names></name><name name-style="western"><surname>Yáñez-Morales</surname><given-names>MJ</given-names></name><name name-style="western"><surname>Crous</surname><given-names>PW</given-names></name></person-group> (<year>2015</year>) <article-title>Common but different: The expanding realm of <italic><tp:taxon-name><tp:taxon-name-part taxon-name-part-type="genus">Cladosporium</tp:taxon-name-part></tp:taxon-name></italic>.</article-title><source>Studies in Mycology</source><volume>82</volume>: <fpage>23</fpage>–<lpage>74</lpage>. <ext-link xlink:type="simple" ext-link-type="doi" xlink:href="10.1016/j.simyco.2015.10.001">https://doi.org/10.1016/j.simyco.2015.10.001</ext-link></mixed-citation></ref></ref-list></tp:taxon-treatment>
