# Supplementary material for: Novel species of Cladosporium from environmental sources in Spain
Source: MycoKeys. 2021 Jan 5;77:1–25. doi: 10.3897/mycokeys.77.60862 (PMC7803722; doi:10.3897/mycokeys.77.60862)
Supplement: XML Treatment for Cladosporium pseudotenellum [file mycokeys.77.60862-treatment5.xml]

<!DOCTYPE tp:taxon-treatment
  PUBLIC "-//TaxonX//DTD Taxonomic Treatment Publishing DTD v0 20100105//EN" "tax-treatment-NSO.dtd">
<tp:taxon-treatment xmlns:tp="http://www.plazi.org/taxpub"><tp:treatment-meta><kwd-group><label>Taxon classification</label><kwd><named-content xmlns:xlink="http://www.w3.org/1999/xlink" content-type="kingdom">Fungi</named-content></kwd></kwd-group><mixed-citation publication-type="journal"><person-group><name><surname>Iturrieta-González</surname><given-names>Isabel</given-names></name><name><surname>García</surname><given-names>Dania</given-names></name><name><surname>Gené</surname><given-names>Josepa</given-names></name></person-group><article-title>Novel species of <italic><tp:taxon-name><tp:taxon-name-part taxon-name-part-type="genus" reg="Cladosporium">Cladosporium</tp:taxon-name-part></tp:taxon-name></italic> from environmental sources in Spain</article-title><source>MycoKeys</source><day>05</day><month>1</month><year>2021</year><volume>77</volume><fpage>1</fpage><lpage>25</lpage><pub-id pub-id-type="doi">10.3897/mycokeys.77.60862</pub-id></mixed-citation></tp:treatment-meta><tp:nomenclature><tp:taxon-name><object-id xmlns:xlink="http://www.w3.org/1999/xlink" content-type="arpha" xlink:type="simple">58A7717F-3728-51CD-A782-33F732E12516</object-id>
            <tp:taxon-name-part taxon-name-part-type="genus" reg="Cladosporium">Cladosporium</tp:taxon-name-part>
            <tp:taxon-name-part taxon-name-part-type="species" reg="pseudotenellum">pseudotenellum</tp:taxon-name-part>
            <object-id xmlns:xlink="http://www.w3.org/1999/xlink" content-type="mycobank" xlink:type="simple">836078</object-id>
          </tp:taxon-name><tp:taxon-authority>Iturrieta-González, Dania García, Gené</tp:taxon-authority><tp:taxon-status xmlns:xlink="http://www.w3.org/1999/xlink" xlink:type="simple">sp. nov.</tp:taxon-status><xref ref-type="fig" rid="F8">Fig. 7</xref></tp:nomenclature><tp:treatment-sec sec-type="etymology" id="SECID0EFMAI"><title>Etymology.</title><p>The name refers to “<italic><tp:taxon-name><tp:taxon-name-part taxon-name-part-type="genus" reg="Cladosporium">C.</tp:taxon-name-part> <tp:taxon-name-part taxon-name-part-type="species" reg="tenellum">tenellum</tp:taxon-name-part></tp:taxon-name></italic>”, the closest phylogenetic species.</p></tp:treatment-sec><tp:treatment-sec sec-type="material" id="SECID0EWMAI"><title>Type.</title><p>Spain, Catalonia, Tarragona province, Reus, garden soil, Feb. 2017, <italic>I. Iturrieta-González</italic> (holotype <named-content xmlns:xlink="http://www.w3.org/1999/xlink" content-type="dwc:institutional_code" xlink:type="simple">CBS</named-content> H-24473; cultures ex-type <abbrev xmlns:xlink="http://www.w3.org/1999/xlink" content-type="institution" xlink:title="Universitat Rovira i Virgili" id="ABBRID0EDNAI" xlink:type="simple">FMR</abbrev> 16231, <named-content xmlns:xlink="http://www.w3.org/1999/xlink" content-type="dwc:institutional_code" xlink:type="simple">CBS</named-content> 146922).</p></tp:treatment-sec><tp:treatment-sec sec-type="description" id="SECID0ENNAI"><title>Description.</title><p><italic>Mycelium</italic> in vitro superficial and immersed, composed of septate, branched, subhyaline to pale brown, smooth-walled, occasionally tuberculate and with abundant swellings, hyphae, 2–3(–4.5) μm wide. <italic>Conidiophores</italic> macronematous, arising laterally or terminally from hyphae, erect to slightly flexuous, non-nodulose, occasionally geniculate at the apex, septate, unbranched, occasionally branched, up to 146 μm long, 2.5–3 μm wide, pale brown, smooth to slightly verruculose. <italic>Conidiogenous cells</italic> integrated, terminal or intercalary, cylindrical, sometimes geniculate, 15–32 × 2.5–3 μm, with up to five conidiogenous loci, thickened, darkened and refractive, often crowded at the apex. <italic>Ramoconidia</italic> rarely formed, 0(–1)-septate, ellipsoidal to subcylindrical, 9–14.5 × 4–5.5 μm [av. (± SD) 11.6 (± 1.60) × 4.6 (± 0.44)], pale brown, verruculose. <italic>Conidia</italic> forming branched chains, with up to four conidia in the terminal unbranched part, aseptate, pale brown, verruculose to verrucose; <italic>small terminal conidia</italic> subglobose to obovoid, 4–7 × 3–5 μm [av. (± SD) 5.8 (± 0.77) × 3.9 (± 0.60)]; <italic>intercalary conidia</italic> ellipsoidal to limoniform, 6–8.5 × 3–5 μm [av. (± SD) 7.4 (± 0.73) × 3.8 (± 0.50)]; <italic>secondary ramoconidia</italic> 0(–2)-septate, ellipsoidal to subcylindrical, 7–12.5 × 4–5 μm [av. (± SD) 9.6 (± 1.76) × 4.4 (± 0.33)] with 1–3 distal hila.</p></tp:treatment-sec><tp:treatment-sec sec-type="description" id="SECID0EIOAI"><title>Culture characteristics</title><p>(14 d at 25 °C). Colonies on <abbrev xmlns:xlink="http://www.w3.org/1999/xlink" xlink:title="oatmeal agar" id="ABBRID0EOOAI" xlink:type="simple">OA</abbrev> reaching 21–22 mm diam., olive (2F8/2F4), flat, velvety, aerial mycelium scarce, margin fimbriate; reverse dark green (30F8) to black. On <abbrev xmlns:xlink="http://www.w3.org/1999/xlink" xlink:title="potato dextrose agar" id="ABBRID0ESOAI" xlink:type="simple">PDA</abbrev> attaining 29–30 mm diam., olive gray (3E2/3F2), paler at the periphery, radially folded, velvety, aerial mycelium scarce, margin slightly lobate; reverse dark green (30F8) to black. On <abbrev xmlns:xlink="http://www.w3.org/1999/xlink" xlink:title="synthetic nutrient-poor agar" id="ABBRID0EWOAI" xlink:type="simple">SNA</abbrev> reaching 21–22 mm diam., olive (2F8), flat, slightly powdery, aerial mycelium scarce, margin fimbriate; reverse dark green (30F8) to black.</p></tp:treatment-sec><tp:treatment-sec sec-type="Cardinal temperature for growth" id="SECID0E1OAI"><title>Cardinal temperature for growth.</title><p>Optimum 20 °C, maximum 30 °C, minimum 5 °C.</p></tp:treatment-sec><tp:treatment-sec sec-type="distribution" id="SECID0E6OAI"><title>Distribution.</title><p>Spain.</p></tp:treatment-sec><tp:treatment-sec sec-type="notes" id="SECID0EEPAI"><title>Notes.</title><p>Based on the phylogeny of the <italic><tp:taxon-name><tp:taxon-name-part taxon-name-part-type="genus" reg="Cladosporium">C.</tp:taxon-name-part> <tp:taxon-name-part taxon-name-part-type="species" reg="herbarum">herbarum</tp:taxon-name-part></tp:taxon-name></italic> complex (Fig. <xref ref-type="fig" rid="F3">2</xref>), <italic><tp:taxon-name><tp:taxon-name-part taxon-name-part-type="genus" reg="Cladosporium">C.</tp:taxon-name-part> <tp:taxon-name-part taxon-name-part-type="species" reg="pseudotenellum">pseudotenellum</tp:taxon-name-part></tp:taxon-name></italic> is closely related with <italic><tp:taxon-name><tp:taxon-name-part taxon-name-part-type="genus" reg="Cladosporium">C.</tp:taxon-name-part> <tp:taxon-name-part taxon-name-part-type="species" reg="tenellum">tenellum</tp:taxon-name-part></tp:taxon-name></italic>, a species originally described from hypersaline water in Israel, later found on <italic><tp:taxon-name><tp:taxon-name-part taxon-name-part-type="genus" reg="Phyllactinia">Phyllactinia</tp:taxon-name-part></tp:taxon-name></italic> sp. (<tp:taxon-name><tp:taxon-name-part taxon-name-part-type="family">Erysiphaceae</tp:taxon-name-part></tp:taxon-name>), and in indoor air samples collected in the USA (<xref ref-type="bibr" rid="B42">Schubert et al. 2007</xref>; <xref ref-type="bibr" rid="B5">Bensch et al. 2012</xref>, <xref ref-type="bibr" rid="B7">2018</xref>). Our species differs from <italic><tp:taxon-name><tp:taxon-name-part taxon-name-part-type="genus" reg="Cladosporium">C.</tp:taxon-name-part> <tp:taxon-name-part taxon-name-part-type="species" reg="tenellum">tenellum</tp:taxon-name-part></tp:taxon-name></italic> in the absence of micronematous conidiophores and in having shorter macronematous conidiophores (up to 146 μm vs up to 200 μm), shorter conidiogenous cells (15–32 μm vs 6–40 μm), with few conidiogenous loci (up to five vs up to 10 or more in <italic><tp:taxon-name><tp:taxon-name-part taxon-name-part-type="genus" reg="Cladosporium">C.</tp:taxon-name-part> <tp:taxon-name-part taxon-name-part-type="species" reg="tenellum">tenellum</tp:taxon-name-part></tp:taxon-name></italic>), and shorter ramoconidia (9–14.5 vs up to 32 μm). In addition, terminal and intercalary conidia in <italic><tp:taxon-name><tp:taxon-name-part taxon-name-part-type="genus" reg="Cladosporium">C.</tp:taxon-name-part> <tp:taxon-name-part taxon-name-part-type="species" reg="pseudotenellum">pseudotenellum</tp:taxon-name-part></tp:taxon-name></italic> are aseptate, while those of <italic><tp:taxon-name><tp:taxon-name-part taxon-name-part-type="genus" reg="Cladosporium">C.</tp:taxon-name-part> <tp:taxon-name-part taxon-name-part-type="species" reg="tenellum">tenellum</tp:taxon-name-part></tp:taxon-name></italic> are 0–1(–3)-septate (<xref ref-type="bibr" rid="B42">Schubert et al. 2007</xref>; <xref ref-type="bibr" rid="B5">Bensch et al. 2012</xref>).</p><fig id="F8" position="float" orientation="portrait"><object-id xmlns:xlink="http://www.w3.org/1999/xlink" content-type="doi" xlink:type="simple">10.3897/mycokeys.77.60862.figure7</object-id><object-id xmlns:xlink="http://www.w3.org/1999/xlink" content-type="arpha" xlink:type="simple">E94DB295-A7FD-5745-890E-7356D5B5ADEF</object-id><label>Figure 7.</label><caption><p><italic><tp:taxon-name><tp:taxon-name-part taxon-name-part-type="genus" reg="Cladosporium">Cladosporium</tp:taxon-name-part> <tp:taxon-name-part taxon-name-part-type="species" reg="pseudotenellum">pseudotenellum</tp:taxon-name-part></tp:taxon-name></italic> (ex-type <abbrev xmlns:xlink="http://www.w3.org/1999/xlink" content-type="institution" xlink:title="Universitat Rovira i Virgili" id="ABBRID0EOTAI" xlink:type="simple">FMR</abbrev> 16231) <bold>a–c</bold> colonies on <abbrev xmlns:xlink="http://www.w3.org/1999/xlink" xlink:title="potato dextrose agar" id="ABBRID0EVTAI" xlink:type="simple">PDA</abbrev>, <abbrev xmlns:xlink="http://www.w3.org/1999/xlink" xlink:title="oatmeal agar" id="ABBRID0EZTAI" xlink:type="simple">OA</abbrev> and <abbrev xmlns:xlink="http://www.w3.org/1999/xlink" xlink:title="synthetic nutrient-poor agar" id="ABBRID0E4TAI" xlink:type="simple">SNA</abbrev> after 14 days at 25 °C <bold>d–e</bold> conidiophores <bold>f</bold> conidia. Scale bars: 10 mm (<bold>a–c</bold>); 10 μm (<bold>d–f</bold>).</p></caption><graphic xmlns:xlink="http://www.w3.org/1999/xlink" xlink:href="mycokeys-77-001-g008.jpg" position="float" orientation="portrait" xlink:type="simple" id="oo_494242.jpg"><uri content-type="original_file" xlink:type="simple">https://binary.pensoft.net/fig/494242</uri></graphic></fig></tp:treatment-sec><tp:treatment-sec><!--Section generated to contain objects referenced in tp:taxon-treatment.--><fig id="F3" position="float" orientation="portrait"><object-id xmlns:xlink="http://www.w3.org/1999/xlink" content-type="doi" xlink:type="simple">10.3897/mycokeys.77.60862.figure2</object-id><object-id xmlns:xlink="http://www.w3.org/1999/xlink" content-type="arpha" xlink:type="simple">6158B275-CF81-54BA-B122-2E6708B7F056</object-id><label>Figure 2.</label><caption><p>Maximum likelihood (<abbrev xmlns:xlink="http://www.w3.org/1999/xlink" xlink:title="Maximum Likelihood" id="ABBRID0EJGAG" xlink:type="simple">ML</abbrev>) tree obtained from the combined analysis of <abbrev xmlns:xlink="http://www.w3.org/1999/xlink" xlink:title="internal transcribed spacer" id="ABBRID0ENGAG" xlink:type="simple">ITS</abbrev>, <italic><abbrev xmlns:xlink="http://www.w3.org/1999/xlink" xlink:title="translation elongation factor 1-α" id="ABBRID0ESGAG" xlink:type="simple">tef1</abbrev></italic> and <italic><abbrev xmlns:xlink="http://www.w3.org/1999/xlink" xlink:title="actin" id="ABBRID0EXGAG" xlink:type="simple">act</abbrev></italic> sequences of 58 strains from <italic><tp:taxon-name><tp:taxon-name-part taxon-name-part-type="genus" reg="Cladosporium">C.</tp:taxon-name-part> <tp:taxon-name-part taxon-name-part-type="species" reg="herbarum">herbarum</tp:taxon-name-part></tp:taxon-name></italic> complex. The tree is rooted with <italic><tp:taxon-name><tp:taxon-name-part taxon-name-part-type="genus" reg="Cercospora">Cercospora</tp:taxon-name-part> <tp:taxon-name-part taxon-name-part-type="species" reg="beticola">beticola</tp:taxon-name-part></tp:taxon-name></italic><named-content xmlns:xlink="http://www.w3.org/1999/xlink" content-type="dwc:institutional_code" xlink:type="simple">CBS</named-content> 116456. Numbers on the branches represent <abbrev xmlns:xlink="http://www.w3.org/1999/xlink" xlink:title="Maximum Likelihood" id="ABBRID0EWHAG" xlink:type="simple">ML</abbrev> bootstrap support values (<abbrev xmlns:xlink="http://www.w3.org/1999/xlink" xlink:title="Maximum Likelihood bootstrap support" xlink:type="simple">MLBS</abbrev>) ≥70%, followed by Maximum Parsimony bootstrap support values (<abbrev xmlns:xlink="http://www.w3.org/1999/xlink" xlink:title="Maximum parsimony bootstrap support" id="ABBRID0E1HAG" xlink:type="simple">PBS</abbrev>) ≥70% and Bayesian posterior probabilities (<abbrev xmlns:xlink="http://www.w3.org/1999/xlink" xlink:title="posterior probability" id="ABBRID0E5HAG" xlink:type="simple">PP</abbrev>) ≥ 0.95, lower values are indicate as “-“. Bold branches indicate <abbrev xmlns:xlink="http://www.w3.org/1999/xlink" xlink:title="Maximum Likelihood bootstrap support" xlink:type="simple">MLBS</abbrev>/<abbrev xmlns:xlink="http://www.w3.org/1999/xlink" xlink:title="Maximum parsimony bootstrap support" id="ABBRID0ECIAG" xlink:type="simple">PBS</abbrev>/<abbrev xmlns:xlink="http://www.w3.org/1999/xlink" xlink:title="posterior probability" id="ABBRID0EGIAG" xlink:type="simple">PP</abbrev> of 100/100/1. Names of species newly described are indicated in bold. Branch lengths are proportional to distance. <sup>T</sup> Ex-type strain. <sup>ET</sup> ex-epitype strain. <sup>NT</sup> ex-neotype strain.</p></caption><graphic xmlns:xlink="http://www.w3.org/1999/xlink" xlink:href="mycokeys-77-001-g003.jpg" position="float" orientation="portrait" xlink:type="simple" id="oo_494237.jpg"><uri content-type="original_file" xlink:type="simple">https://binary.pensoft.net/fig/494237</uri></graphic></fig></tp:treatment-sec><ref-list><ref id="B42"><mixed-citation xmlns:xlink="http://www.w3.org/1999/xlink" xlink:type="simple"><person-group><name name-style="western"><surname>Schubert</surname><given-names>K</given-names></name><name name-style="western"><surname>Groenewald</surname><given-names>JZ</given-names></name><name name-style="western"><surname>Braun</surname><given-names>U</given-names></name><name name-style="western"><surname>Dijksterhuis</surname><given-names>J</given-names></name><name name-style="western"><surname>Starink</surname><given-names>M</given-names></name><name name-style="western"><surname>Dijksterhuis</surname><given-names>J</given-names></name><name name-style="western"><surname>Starink</surname><given-names>M</given-names></name><name name-style="western"><surname>Hill</surname><given-names>CF</given-names></name><name name-style="western"><surname>Zalar</surname><given-names>P</given-names></name><name name-style="western"><surname>de Hoog</surname><given-names>GS</given-names></name><name name-style="western"><surname>Crous</surname><given-names>PW</given-names></name></person-group> (<year>2007</year>) <article-title>Biodiversity in the <italic><tp:taxon-name><tp:taxon-name-part taxon-name-part-type="genus">Cladosporium</tp:taxon-name-part> <tp:taxon-name-part taxon-name-part-type="species">herbarum</tp:taxon-name-part></tp:taxon-name></italic> complex (<italic><tp:taxon-name><tp:taxon-name-part taxon-name-part-type="genus">Davidiellaceae</tp:taxon-name-part></tp:taxon-name></italic>, <italic><tp:taxon-name><tp:taxon-name-part taxon-name-part-type="genus">Capnodiales</tp:taxon-name-part></tp:taxon-name></italic>), with standardisation of methods for <italic><tp:taxon-name><tp:taxon-name-part taxon-name-part-type="genus">Cladosporium</tp:taxon-name-part></tp:taxon-name></italic> taxonomy and diagnostics.</article-title><source>Studies in Mycology</source><volume>58</volume>: <fpage>105</fpage>–<lpage>156</lpage>. <ext-link xlink:type="simple" ext-link-type="doi" xlink:href="10.3114/sim.2007.58.05">https://doi.org/10.3114/sim.2007.58.05</ext-link></mixed-citation></ref><ref id="B5"><mixed-citation xmlns:xlink="http://www.w3.org/1999/xlink" xlink:type="simple"><person-group><name name-style="western"><surname>Bensch</surname><given-names>K</given-names></name><name name-style="western"><surname>Braun</surname><given-names>U</given-names></name><name name-style="western"><surname>Groenewald</surname><given-names>JZ</given-names></name><name name-style="western"><surname>Crous</surname><given-names>PW</given-names></name></person-group> (<year>2012</year>) <article-title>The genus <italic><tp:taxon-name><tp:taxon-name-part taxon-name-part-type="genus">Cladosporium</tp:taxon-name-part></tp:taxon-name></italic>.</article-title><source>Studies in Mycology</source><volume>72</volume>: <fpage>1</fpage>–<lpage>401</lpage>. <ext-link xlink:type="simple" ext-link-type="doi" xlink:href="10.3114/sim0003">https://doi.org/10.3114/sim0003</ext-link></mixed-citation></ref><ref id="B7"><mixed-citation xmlns:xlink="http://www.w3.org/1999/xlink" xlink:type="simple"><person-group><name name-style="western"><surname>Bensch</surname><given-names>K</given-names></name><name name-style="western"><surname>Groenewald</surname><given-names>JZ</given-names></name><name name-style="western"><surname>Meijer</surname><given-names>M</given-names></name><name name-style="western"><surname>Dijksterhuis</surname><given-names>J</given-names></name><name name-style="western"><surname>Jurjevic</surname><given-names>Ž</given-names></name><name name-style="western"><surname>Dijksterhuis</surname><given-names>J</given-names></name><name name-style="western"><surname>Jurjević</surname><given-names>Z</given-names></name><name name-style="western"><surname>Andersen</surname><given-names>B</given-names></name><name name-style="western"><surname>Houbraken</surname><given-names>J</given-names></name><name name-style="western"><surname>Crous</surname><given-names>PW</given-names></name><name name-style="western"><surname>Samson</surname><given-names>RA</given-names></name></person-group> (<year>2018</year>) <article-title><italic><tp:taxon-name><tp:taxon-name-part taxon-name-part-type="genus">Cladosporium</tp:taxon-name-part></tp:taxon-name></italic> species in indoor environments.</article-title><source>Studies in Mycology</source><volume>89</volume>: <fpage>177</fpage>–<lpage>301</lpage>. <ext-link xlink:type="simple" ext-link-type="doi" xlink:href="10.1016/j.simyco.2018.03.002">https://doi.org/10.1016/j.simyco.2018.03.002</ext-link></mixed-citation></ref></ref-list></tp:taxon-treatment>
