# Supplementary material for: Novel species of Cladosporium from environmental sources in Spain
Source: MycoKeys. 2021 Jan 5;77:1–25. doi: 10.3897/mycokeys.77.60862 (PMC7803722; doi:10.3897/mycokeys.77.60862)
Supplement: XML Treatment for Cladosporium submersum [file mycokeys.77.60862-treatment6.xml]

<!DOCTYPE tp:taxon-treatment
  PUBLIC "-//TaxonX//DTD Taxonomic Treatment Publishing DTD v0 20100105//EN" "tax-treatment-NSO.dtd">
<tp:taxon-treatment xmlns:tp="http://www.plazi.org/taxpub"><tp:treatment-meta><kwd-group><label>Taxon classification</label><kwd><named-content xmlns:xlink="http://www.w3.org/1999/xlink" content-type="kingdom">Fungi</named-content></kwd></kwd-group><mixed-citation publication-type="journal"><person-group><name><surname>Iturrieta-González</surname><given-names>Isabel</given-names></name><name><surname>García</surname><given-names>Dania</given-names></name><name><surname>Gené</surname><given-names>Josepa</given-names></name></person-group><article-title>Novel species of <italic><tp:taxon-name><tp:taxon-name-part taxon-name-part-type="genus" reg="Cladosporium">Cladosporium</tp:taxon-name-part></tp:taxon-name></italic> from environmental sources in Spain</article-title><source>MycoKeys</source><day>05</day><month>1</month><year>2021</year><volume>77</volume><fpage>1</fpage><lpage>25</lpage><pub-id pub-id-type="doi">10.3897/mycokeys.77.60862</pub-id></mixed-citation></tp:treatment-meta><tp:nomenclature><tp:taxon-name><object-id xmlns:xlink="http://www.w3.org/1999/xlink" content-type="arpha" xlink:type="simple">97217994-1718-5058-9B5F-D6BE9CF41263</object-id>
            <tp:taxon-name-part taxon-name-part-type="genus" reg="Cladosporium">Cladosporium</tp:taxon-name-part>
            <tp:taxon-name-part taxon-name-part-type="species" reg="submersum">submersum</tp:taxon-name-part>
            <object-id xmlns:xlink="http://www.w3.org/1999/xlink" content-type="mycobank" xlink:type="simple">836079</object-id>
          </tp:taxon-name><tp:taxon-authority>Iturrieta-González, Dania García, Gené</tp:taxon-authority><tp:taxon-status xmlns:xlink="http://www.w3.org/1999/xlink" xlink:type="simple">sp. nov.</tp:taxon-status><xref ref-type="fig" rid="F9">Fig. 8</xref></tp:nomenclature><tp:treatment-sec sec-type="etymology" id="SECID0E2VAI"><title>Etymology.</title><p>Name refers to the aquatic habitat where the substrate (submerged plant material) of the fungus was collected (submersus = submerged, verb in participle, from submergere).</p></tp:treatment-sec><tp:treatment-sec sec-type="material" id="SECID0EAWAI"><title>Type.</title><p>Spain, Catalonia, Tarragona province, Cornudella del Montsant, Siurana’s swamp, submerged plant material, Feb. 2018, <italic>I. Iturrieta-González, E. Carvalho &amp; J. Gené</italic> (holotype <named-content xmlns:xlink="http://www.w3.org/1999/xlink" content-type="dwc:institutional_code" xlink:type="simple">CBS</named-content> H-24474; cultures ex-type <abbrev xmlns:xlink="http://www.w3.org/1999/xlink" content-type="institution" xlink:title="Universitat Rovira i Virgili" id="ABBRID0ENWAI" xlink:type="simple">FMR</abbrev> 17264, <named-content xmlns:xlink="http://www.w3.org/1999/xlink" content-type="dwc:institutional_code" xlink:type="simple">CBS</named-content> 146923).</p></tp:treatment-sec><tp:treatment-sec sec-type="description" id="SECID0EXWAI"><title>Description.</title><p><italic>Mycelium</italic> in vitro superficial and immersed, composed of septate, branched, subhyaline to pale brown, smooth-walled to verruculose hyphae, 1–3 μm wide. <italic>Conidiophores</italic> dimorphic, micronematous or macronematous, arising laterally and terminally from hyphae, erect to slightly flexuous, nodulose, geniculate at the apex, septate, unbranched, occasionally branched with small prolongations just below the septum, up to 77 μm long, 3–5 μm wide, pale brown to brown, smooth to verruculose. <italic>Conidiogenous cells</italic> integrated, terminal and intercalary, geniculate, nodulose, 11–28 × 3–6 μm, bearing up to five conidiogenous loci, darkened and refractive. <italic>Ramoconidia</italic> rarely formed, 0(–1)-septate, sometimes constricted at the septum when present, cylindrical to subcylindrical, 10.5–24 × 4.5–7 μm [av. (± SD) 16 (± 3.6) × 6.1 (± 1.03)], pale brown, verruculose to verrucose. <italic>Conidia</italic> forming short branched chains, pale brown, verrucose, occasionally verruculose, with protuberant and slightly darkened hila; <italic>small terminal conidia</italic> aseptate, ovoid to ellipsoidal, 6–12.5 × 3.5–7 μm [av. (± SD) 7.8 (± 1.63) × 4.8 (± 0.79)]; <italic>intercalary conidia</italic> and <italic>secondary ramoconidia</italic> 0–1-septate, ellipsoidal or subcylindrical, 7.5–16 × 4.5–8 μm [av. (± SD) 11 (± 2.18) × 5.7 (± 0.99)].</p></tp:treatment-sec><tp:treatment-sec sec-type="description" id="SECID0ESXAI"><title>Culture characteristics</title><p>(14 d at 25 °C). Colonies on <abbrev xmlns:xlink="http://www.w3.org/1999/xlink" xlink:title="oatmeal agar" id="ABBRID0EYXAI" xlink:type="simple">OA</abbrev> reaching 22–23 mm diam., brownish gray to olive brown (4E2/4E4), umbonate, velvety, aerial mycelium scarce, margin slightly irregular and fimbriate; reverse dark green to olive brown (6F8/4E3). On <abbrev xmlns:xlink="http://www.w3.org/1999/xlink" xlink:title="potato dextrose agar" id="ABBRID0E3XAI" xlink:type="simple">PDA</abbrev> attaining 26–28 mm diam., olive (3F3/1F5), slightly umbonate, radially folded, velvety, aerial mycelium scarce, margin irregularly undulate; reverse dark green (30F9) to black with brownish red (9C6) areas observed between 15 and 20 °C and a white edge. On <abbrev xmlns:xlink="http://www.w3.org/1999/xlink" xlink:title="synthetic nutrient-poor agar" id="ABBRID0EAYAI" xlink:type="simple">SNA</abbrev> reaching 21–22 mm diam., olive (3E3), slightly umbonate, loosely cottony, margin fimbriate; reverse dark olive brown to golden gray (3E3/4C2).</p></tp:treatment-sec><tp:treatment-sec sec-type="Cardinal temperature for growth" id="SECID0EEYAI"><title>Cardinal temperature for growth.</title><p>Optimum 20 °C, maximum 35 °C, minimum 5 °C.</p></tp:treatment-sec><tp:treatment-sec sec-type="distribution" id="SECID0EJYAI"><title>Distribution.</title><p>Spain.</p></tp:treatment-sec><tp:treatment-sec sec-type="notes" id="SECID0EOYAI"><title>Notes.</title><p><italic><tp:taxon-name><tp:taxon-name-part taxon-name-part-type="genus" reg="Cladosporium">Cladosporium</tp:taxon-name-part> <tp:taxon-name-part taxon-name-part-type="species" reg="submersum">submersum</tp:taxon-name-part></tp:taxon-name></italic> is related to <italic><tp:taxon-name><tp:taxon-name-part taxon-name-part-type="genus" reg="Cladosporium">C.</tp:taxon-name-part> <tp:taxon-name-part taxon-name-part-type="species" reg="subcinereum">subcinereum</tp:taxon-name-part></tp:taxon-name></italic>, and morphologically differentiated by having shorter conidiophores (up to 77 μm vs up to 140 μm), shorter conidiogenous cells (11–28 vs 16–38 μm), shorter ramoconidia (10.5–24 vs 19–59 μm), and longer terminal conidia (6–12.5 vs 5–7 μm), which are ovoid to ellipsoidal in our species and globose to subglobose in <italic><tp:taxon-name><tp:taxon-name-part taxon-name-part-type="genus" reg="Cladosporium">C.</tp:taxon-name-part> <tp:taxon-name-part taxon-name-part-type="species" reg="subcinereum">subcinereum</tp:taxon-name-part></tp:taxon-name></italic> (<xref ref-type="bibr" rid="B40">Sandoval-Denis et al. 2016</xref>). In addition, <italic><tp:taxon-name><tp:taxon-name-part taxon-name-part-type="genus" reg="Cladosporium">C.</tp:taxon-name-part> <tp:taxon-name-part taxon-name-part-type="species" reg="submersum">submersum</tp:taxon-name-part></tp:taxon-name></italic> exhibited a colony reverse on <abbrev xmlns:xlink="http://www.w3.org/1999/xlink" xlink:title="potato dextrose agar" id="ABBRID0EE1AI" xlink:type="simple">PDA</abbrev> with brownish red areas, a feature that is absent in <italic><tp:taxon-name><tp:taxon-name-part taxon-name-part-type="genus" reg="Cladosporium">C.</tp:taxon-name-part> <tp:taxon-name-part taxon-name-part-type="species" reg="subcinereum">subcinereum</tp:taxon-name-part></tp:taxon-name></italic>.</p><fig id="F9" position="float" orientation="portrait"><object-id xmlns:xlink="http://www.w3.org/1999/xlink" content-type="doi" xlink:type="simple">10.3897/mycokeys.77.60862.figure8</object-id><object-id xmlns:xlink="http://www.w3.org/1999/xlink" content-type="arpha" xlink:type="simple">1DECAAF2-E8E2-5F8C-A987-D6BC2E3EC458</object-id><label>Figure 8.</label><caption><p><italic><tp:taxon-name><tp:taxon-name-part taxon-name-part-type="genus" reg="Cladosporium">Cladosporium</tp:taxon-name-part> <tp:taxon-name-part taxon-name-part-type="species" reg="submersum">submersum</tp:taxon-name-part></tp:taxon-name></italic> (ex-type <abbrev xmlns:xlink="http://www.w3.org/1999/xlink" content-type="institution" xlink:title="Universitat Rovira i Virgili" id="ABBRID0EG2AI" xlink:type="simple">FMR</abbrev> 16264) <bold>a–c</bold> colonies on <abbrev xmlns:xlink="http://www.w3.org/1999/xlink" xlink:title="potato dextrose agar" id="ABBRID0EN2AI" xlink:type="simple">PDA</abbrev> (front at 25 °C and reverse at 20 °C), <abbrev xmlns:xlink="http://www.w3.org/1999/xlink" xlink:title="oatmeal agar" id="ABBRID0ER2AI" xlink:type="simple">OA</abbrev> and <abbrev xmlns:xlink="http://www.w3.org/1999/xlink" xlink:title="synthetic nutrient-poor agar" id="ABBRID0EV2AI" xlink:type="simple">SNA</abbrev> at 25 °C after 14 days <bold>d, e</bold> conidiophores and conidia <bold>f</bold> conidia. Scale bars: 10 mm (<bold>a–c</bold>); 10 μm (<bold>d–f</bold>).</p></caption><graphic xmlns:xlink="http://www.w3.org/1999/xlink" xlink:href="mycokeys-77-001-g009.jpg" position="float" orientation="portrait" xlink:type="simple" id="oo_494243.jpg"><uri content-type="original_file" xlink:type="simple">https://binary.pensoft.net/fig/494243</uri></graphic></fig></tp:treatment-sec><ref-list><ref id="B40"><mixed-citation xmlns:xlink="http://www.w3.org/1999/xlink" xlink:type="simple"><person-group><name name-style="western"><surname>Sandoval-Denis</surname><given-names>M</given-names></name><name name-style="western"><surname>Gené</surname><given-names>J</given-names></name><name name-style="western"><surname>Sutton</surname><given-names>DA</given-names></name><name name-style="western"><surname>Wiederhold</surname><given-names>NP</given-names></name><name name-style="western"><surname>Cano-Lira</surname><given-names>JF</given-names></name><name name-style="western"><surname>Wiederhold</surname><given-names>NP</given-names></name><name name-style="western"><surname>Cano-Lira</surname><given-names>JF</given-names></name><name name-style="western"><surname>Guarro</surname><given-names>J</given-names></name></person-group> (<year>2016</year>) <article-title>New species of <italic><tp:taxon-name><tp:taxon-name-part taxon-name-part-type="genus">Cladosporium</tp:taxon-name-part></tp:taxon-name></italic> associated with human and animal infections.</article-title><source>Persoonia</source><volume>36</volume>: <fpage>281</fpage>–<lpage>298</lpage>. <ext-link xlink:type="simple" ext-link-type="doi" xlink:href="10.3767/003158516X691951">https://doi.org/10.3767/003158516X691951</ext-link></mixed-citation></ref></ref-list></tp:taxon-treatment>
